# Supplementary material for: Whole-Genome Sequencing Analysis of Antimicrobial Resistance, Virulence Factors, and Genetic Diversity of Salmonella from Wenzhou, China
Source: Microorganisms. 2024 Oct 27;12(11):2166. doi: 10.3390/microorganisms12112166 (PMC11596050; doi:10.3390/microorganisms12112166)
Supplement: Supplementary file 1 [file microorganisms-12-02166-s001.zip]

Archive with 9 entries (8 files):
- SPI Identification/
- SPI Identification/S19 (SPI-8).txt
- SPI Identification/S20 (SPI-8).txt
- SPI Identification/S24 (SPI-11).txt
- Table. S2.xlsx
- Table. S3.xlsx
- Table. S4.xlsx
- Table.S1.pdf
- Table.S5.xlsx
