# Supplementary material for: Whole-Genome Sequencing Analysis of Antimicrobial Resistance, Virulence Factors, and Genetic Diversity of Salmonella from Wenzhou, China
Source: Microorganisms. 2024 Oct 27;12(11):2166. doi: 10.3390/microorganisms12112166 (PMC11596050; doi:10.3390/microorganisms12112166)
Supplement: Supplementary file 1 [file microorganisms-12-02166-s001.zip › SPI Identification/S19 (SPI-8).txt]

RID: HM0RWC0N114	
Job Title:SPI-8;1;Salmonella-enterica-Typhi-CT18;NC_003198_P6				
Program: BLASTN 
Subject:S19 SPI-8 ID: lcl|Query_1896971(dna) Length: 6885
Query #1: SPI-8;1;Salmonella-enterica-Typhi-CT18;NC_003198_P6 Query ID: lcl|Query_1896969 Length: 6885

Sequences producing significant alignments:
                                                                  Scientific      Common                     Max    Total Query   E   Per.   Acc.                        
Description                                                       Name            Name            Taxid      Score  Score cover Value Ident  Len        Accession        
S19 SPI-8                                                                                         0          11945  11945 100%  0.0   97.98  6885       Query_1896971    


Alignments:

>S19 SPI-8
Sequence ID: Query_1896971 Length: 6885
Range 1: 1 to 6885

Score:11945 bits(6468), Expect:0.0, 
Identities:6749/6888(98%),  Gaps:6/6888(0%), Strand: Plus/Plus

Query  1     GCCCGGATAGCTCAGTCGGTAGAGCAGGGGATTGAAAATCCCCGTGTCCTTGGTTCGATT  60
             ||||||||||||||||||||||||||||||||||||||||||||||||||||||||||||
Sbjct  1     GCCCGGATAGCTCAGTCGGTAGAGCAGGGGATTGAAAATCCCCGTGTCCTTGGTTCGATT  60

Query  61    CCGAGTCCGGGCACCACCTTTCCTTTTTTACACTTCCTTATAAATCCCCATGTGTTTTTA  120
             |||||||||||||||||| |||| |||||| ||||||||| |||||||||||||||||||
Sbjct  61    CCGAGTCCGGGCACCACC-TTCCCTTTTTATACTTCCTTAAAAATCCCCATGTGTTTTTA  119

Query  121   ATTCAATGAGTTAGTGGAAAAACTCTTCCCAGCGAATTTCTATTTATCCGCCCAAATCAG  180
             ||||||||||||||||||||||||||||||||||||||||||||||||||||||||||||
Sbjct  120   ATTCAATGAGTTAGTGGAAAAACTCTTCCCAGCGAATTTCTATTTATCCGCCCAAATCAG  179

Query  181   GGGCTTTTGGTGGTCAACTCGGTGCTCAGTTCGGTTAGATAAAGGAGTGCCCTCAAATGG  240
             |||||||||||||||||||||||||||||| |||||||||||||||||||||||||||||
Sbjct  180   GGGCTTTTGGTGGTCAACTCGGTGCTCAGTCCGGTTAGATAAAGGAGTGCCCTCAAATGG  239

Query  241   CATTAACCGACAAACAAGCACGTAGTGCAAAGCCTTCTGATAAACCCTATAAACTCGTTG  300
             ||||||||||||||||||| ||||||||||||||||||||||||||||| ||||||| ||
Sbjct  240   CATTAACCGACAAACAAGCCCGTAGTGCAAAGCCTTCTGATAAACCCTACAAACTCGCTG  299

Query  301   ATACACTCGGCCTGTATCTTCTGGTAAAACCCAACGATTTTCGTATCTGGTATTTCAAAT  360
             ||||||||||||||||||||||||||||||||||||||||||||||||||||||||||||
Sbjct  300   ATACACTCGGCCTGTATCTTCTGGTAAAACCCAACGATTTTCGTATCTGGTATTTCAAAT  359

Query  361   ATCGTTTTGAGGGAAAAGAGTCCGGGGTATCATTCGGTCCTTATCCCGAAACCTCATTCG  420
             |||||||||||||||||||||||||||||||||||||||||||||||||||| ||| |||
Sbjct  360   ATCGTTTTGAGGGAAAAGAGTCCGGGGTATCATTCGGTCCTTATCCCGAAACTTCACTCG  419

Query  421   CCCTTGTCCGCGAAAAACGCGATGCCACCCGGCGCGTACTAAAATCCGGCTTTACCCCTT  480
             |||||| |||||||||||||||||||||||||||||||||||||||||||||||||||||
Sbjct  420   CCCTTGCCCGCGAAAAACGCGATGCCACCCGGCGCGTACTAAAATCCGGCTTTACCCCTT  479

Query  481   CTCAGCAGCGCCGGGACGAAAAAAGGTTGTCAATGAATTA-GAACGTTCCAGTACATCGC  539
             |||||||||||||||||||||||||||| ||||||||| |  || ||||||||||||| |
Sbjct  480   CTCAGCAGCGCCGGGACGAAAAAAGGTTATCAATGAATGACTAATGTTCCAGTACATCTC  539

Query  540   TAGATTGTGGCATACCGGCTGCCTGAAACTCTGGTCAGAAAGTCACTCCAATAAAATTCC  599
             |||||||||||||||||||||||||||||||||||||||| ||||| |||||||||||||
Sbjct  540   TAGATTGTGGCATACCGGCTGCCTGAAACTCTGGTCAGAAGGTCACGCCAATAAAATTCC  599

Query  600   TGTCTGCCTCCAACACTACGTTTTCCCTGATATCGGCGCAATGGGTATTTCGGCGACTTA  659
             ||||||||||||||||||||||||||||||||||||||||||||||||||||||||||||
Sbjct  600   TGTCTGCCTCCAACACTACGTTTTCCCTGATATCGGCGCAATGGGTATTTCGGCGACTTA  659

Query  660   AACCCTACATCTCGCACGACTGGTCAGAGACATTGATGATAAAGGTGTGCATGTTGTTGC  719
             ||||||||||||||||||||||||||||||||||||||||||||||||||||||||||||
Sbjct  660   AACCCTACATCTCGCACGACTGGTCAGAGACATTGATGATAAAGGTGTGCATGTTGTTGC  719

Query  720   CGGACGTATACGCCAGCATCTGACCAAAATTATGCGCCACGCCGTACAGCAGGGAACGAT  779
             |||||||||||||||| |||||||||||||||||||||||||||||||||||||||||||
Sbjct  720   CGGACGTATACGCCAGTATCTGACCAAAATTATGCGCCACGCCGTACAGCAGGGAACGAT  779

Query  780   TAAATATAATCCGGCATTCGATCTGGATGGCGTTGTAACTCCTGTTATAACCCAGCATCA  839
             ||||||||||||||||||||||||||||||||||||||||||||||||||||||||||||
Sbjct  780   TAAATATAATCCGGCATTCGATCTGGATGGCGTTGTAACTCCTGTTATAACCCAGCATCA  839

Query  840   CCCCGCCCTTCCCCTGAAACGCCTGCCTGAATTGCTGGGCTATATCGACACCTACAACAA  899
             ||||||||||| ||||||||||||||||||||||||||||||||||||||||||||||||
Sbjct  840   CCCCGCCCTTCACCTGAAACGCCTGCCTGAATTGCTGGGCTATATCGACACCTACAACAA  899

Query  900   GGCCGGATACCGGCTATCAACACTTTCCGGTATGCCGCACTGCCAGGACAACACCAAACG  959
             |||||||||||||||||| |||||||||||||||||||||||||||||||||||||||||
Sbjct  900   GGCCGGATACCGGCTATCGACACTTTCCGGTATGCCGCACTGCCAGGACAACACCAAACG  959

Query  960   TGAGTTCACACATCTGGTTAGAGTTTCTCTGGCTTACCGCAAAATTGAGTGGGAACACGT  1019
             |||||||||||||||||||||||||||||||||||||| |||||||||||||||||||||
Sbjct  960   TGAGTTCACACATCTGGTTAGAGTTTCTCTGGCTTACCACAAAATTGAGTGGGAACACGT  1019

Query  1020  TTCAACAGGCACTTCAGGTGCTGATGACTGACGTGCGCCGCTGGAAGCATAAGAGTAAAT  1079
             |||||||||||||||||||||||||||||| |||||||||||||||||||||||||||||
Sbjct  1020  TTCAACAGGCACTTCAGGTGCTGATGACTGGCGTGCGCCGCTGGAAGCATAAGAGTAAAT  1079

Query  1080  CCACAGCATTCCGCCTTAATGGTGGGATGCTGTTTTTGTCCGGGAACGGAGACAAAAAGC  1139
             ||||||||||||||||||||||||||||||||||||||||||||||||||||||||||||
Sbjct  1080  CCACAGCATTCCGCCTTAATGGTGGGATGCTGTTTTTGTCCGGGAACGGAGACAAAAAGC  1139

Query  1140  CCGTGCCAGCAATGAGTTACGTCTGTTACGTTTCATATATGGGAGATGGTGGATGCCGGA  1199
             ||||||||||||||||||||||||||||||||||||||||||||||||||||||||||||
Sbjct  1140  CCGTGCCAGCAATGAGTTACGTCTGTTACGTTTCATATATGGGAGATGGTGGATGCCGGA  1199

Query  1200  AACTTTGGCGGTAGCGTGCCTGAAGCGGCTGTCCTCCCCATTGCCACTGCCACGAGCGTA  1259
             |||||||||||||||||||||||||||||||||||||||||||||||||||||||||| |
Sbjct  1200  AACTTTGGCGGTAGCGTGCCTGAAGCGGCTGTCCTCCCCATTGCCACTGCCACGAGCGGA  1259

Query  1260  CCGTGGTTCCTTTTTCGCCAATAAATCCAGAATAAGGTTATGTCACAAAATGGCCTGCGT  1319
             ||||||||||||||||| |||||||||||||| |||||||||||||||||||||||||||
Sbjct  1260  CCGTGGTTCCTTTTTCGTCAATAAATCCAGAACAAGGTTATGTCACAAAATGGCCTGCGT  1319

Query  1320  TTTACGCTGGATGTGGACGGATTAACGCCGGCGGCAACCACTGTCGTCAGCTTCACCCTC  1379
             ||||||||||||||||||||||||||||||  ||||||||||||||||||||||||||||
Sbjct  1320  TTTACGCTGGATGTGGACGGATTAACGCCGATGGCAACCACTGTCGTCAGCTTCACCCTC  1379

Query  1380  CAGAGGTATCAACAGTTCAACAGGTGCAAGCTGGAATAAGAATGAAAGACTAAAAACACC  1439
             ||||||||||||||||||||||||||||||||||||||||||||||||||||||||||||
Sbjct  1380  CAGAGGTATCAACAGTTCAACAGGTGCAAGCTGGAATAAGAATGAAAGACTAAAAACACC  1439

Query  1440  AGATGATGCATCCAATGATAGCATTAAATCAGGCCATGGTTCACAGGAGGAAATATTACC  1499
             ||||||||||||||||||||||||||||||||||||||||||||||||||||||||||||
Sbjct  1440  AGATGATGCATCCAATGATAGCATTAAATCAGGCCATGGTTCACAGGAGGAAATATTACC  1499

Query  1500  ATCTTACCTTTACTTAATAAGATCATTTTTAATGAAAATAGGTTTATCAATAAAACAAAA  1559
             ||||||||||||||||||||||||||||||||||||||||||||||||||||||||||||
Sbjct  1500  ATCTTACCTTTACTTAATAAGATCATTTTTAATGAAAATAGGTTTATCAATAAAACAAAA  1559

Query  1560  AATATTCTTGACAGCGAAATTGCATCTTTTCTTGCATCTTCAAGTCAGGAAGGATTTGAT  1619
             |||||||||||||||||||| |||||||||||||||||||||||||||||||||||||||
Sbjct  1560  AATATTCTTGACAGCGAAATCGCATCTTTTCTTGCATCTTCAAGTCAGGAAGGATTTGAT  1619

Query  1620  TTAGTGGATGATAACAATAATTATCTTTTTGATCGCACAGTTaaaaaaaTTAGGCGCATT  1679
             ||||||||||||||||||||||||||||||||||||||||||||||||||||||||||||
Sbjct  1620  TTAGTGGATGATAACAATAATTATCTTTTTGATCGCACAGTTAAAAAAATTAGGCGCATT  1679

Query  1680  AGCTGATAATGAAATGTTTGGTTTGGAACCTGCATACATTTTTGGCGGGGAAATAAAAAA  1739
             |||||||||||||||||||||||||||||||||||| ||||||||||||||||| |||| 
Sbjct  1680  AGCTGATAATGAAATGTTTGGTTTGGAACCTGCATATATTTTTGGCGGGGAAAT-AAAAT  1738

Query  1740  GTTTTCTTTATTCAAAAAATTGAATTTTCTGATGGTAAGATTATCATTGATAATGA-ATC  1798
              ||||||||||| ||||||||||||||||||||||||||||||||||||||||||| |||
Sbjct  1739  TTTTTCTTTATTAAAAAAATTGAATTTTCTGATGGTAAGATTATCATTGATAATGATATC  1798

Query  1799  TGTGTCATGGTCACTAAAAAATTTAGTACACAAACAGAATACTCATGCTATATCCAAATT  1858
             |||||||||||||||||||||||||||||||||||||||||||||| |||||||||||||
Sbjct  1799  TGTGTCATGGTCACTAAAAAATTTAGTACACAAACAGAATACTCATACTATATCCAAATT  1858

Query  1859  CATAGAAAAAAGAAAGAGAAACTTTATCTAATAACAAATTTTaaaaaaaTCAGCAGTGCG  1918
             |||||||||||||||||||||||||||||||||||||||||||||||||| |||||||||
Sbjct  1859  CATAGAAAAAAGAAAGAGAAACTTTATCTAATAACAAATTTTAAAAAAATTAGCAGTGCG  1918

Query  1919  TTGAGAAAACCAATACATACATTCCCAGATGGAATTATGCCATCAAATAGAAGAGAAAAT  1978
             ||||||||||||||||||||||||||||||||||||||||||||||||||||||||||||
Sbjct  1919  TTGAGAAAACCAATACATACATTCCCAGATGGAATTATGCCATCAAATAGAAGAGAAAAT  1978

Query  1979  AAATTAATTAATATCCTGAATTCGCATAAAAAAGATTCAGAGTTTAGATTTTTATTAAAA  2038
             |||||||||||||||||||||||||||||||||||||||||  ||| |||||||||||||
Sbjct  1979  AAATTAATTAATATCCTGAATTCGCATAAAAAAGATTCAGATCTTATATTTTTATTAAAA  2038

Query  2039  GAATTAATTAGTTATATTGGAGTTACAGTAAGTACAATGTTCCTATCACTTATTAACTCC  2098
             |||||||||| || ||||| |||| ||||||||||||||||||||||||||||||||| |
Sbjct  2039  GAATTAATTATTTCTATTGAAGTTGCAGTAAGTACAATGTTCCTATCACTTATTAACTTC  2098

Query  2099  TAATAAATAATTATTCTTATTTTCCAGGATAATCTCACAACTTATTATTTAGTAATGAAG  2158
             ||||||||||||||||||||||||||||||||||||||||||||||||||||||| ||||
Sbjct  2099  TAATAAATAATTATTCTTATTTTCCAGGATAATCTCACAACTTATTATTTAGTAAGGAAG  2158

Query  2159  CTATGGAGAAAAATGCCCACAGCCGCCCGACTCAACGATAAAGGCACCCAGTACGACGAT  2218
             |||||||| |||||||||||||||| |||||||||| |||||||||||||||||||||||
Sbjct  2159  CTATGGAGGAAAATGCCCACAGCCGTCCGACTCAACCATAAAGGCACCCAGTACGACGAT  2218

Query  2219  TATTACGAGACCGTGAGTATAGCGGATTCCCCCACGGTATTTATTGACGGCCTGTCCGTT  2278
             |||||||||||||||| |||||||| || ||||||||||||||||||||||||| |||||
Sbjct  2219  TATTACGAGACCGTGATTATAGCGGGTTTCCCCACGGTATTTATTGACGGCCTGCCCGTT  2278

Query  2279  GCCAGAATGGGTGATGCGGTGGACTGTGGCGGGATGGTTAATATGACTCGAATGAAATCA  2338
             ||||||||||||||||||||||||||||||||| ||||||||||||||||||||||||||
Sbjct  2279  GCCAGAATGGGTGATGCGGTGGACTGTGGCGGGGTGGTTAATATGACTCGAATGAAATCA  2338

Query  2339  GGTAAGGCATCAAAGGTTAGAAAAGTTGACAGAGTCGGAAAACAGGGGTTCGAGCTTCAT  2398
              |||||||||||||||||||||||||||||||||||||||||||||||||||||||||||
Sbjct  2339  AGTAAGGCATCAAAGGTTAGAAAAGTTGACAGAGTCGGAAAACAGGGGTTCGAGCTTCAT  2398

Query  2399  CATATAGATGAAGTTGCAAATAGAGGCGATGTTTACAATGTAGACAATCCCCGTGTGAAC  2458
             ||||||||||||||||||||||||||||||||||||||||||||||||||||||||||||
Sbjct  2399  CATATAGATGAAGTTGCAAATAGAGGCGATGTTTACAATGTAGACAATCCCCGTGTGAAC  2458

Query  2459  ACCATTTTGACATACACAGGCGATTTATGAAATTAAAAGAAAATATTAGTGATTATACGG  2518
             ||||| ||||||||||||||||||||||||||||||||||||||||||||||||||||||
Sbjct  2459  ACCATATTGACATACACAGGCGATTTATGAAATTAAAAGAAAATATTAGTGATTATACGG  2518

Query  2519  AAAGTGAGTTCATTGATTTCTTGAGAGTGATATTTTCTGAAAACGAGTCGGATACAGATG  2578
             ||||||||||||||||||||||||||||||||||||||||||||||||||||||||||||
Sbjct  2519  AAAGTGAGTTCATTGATTTCTTGAGAGTGATATTTTCTGAAAACGAGTCGGATACAGATG  2578

Query  2579  AAACATTAGATCCATTACTTGAGTATTTTGAGAAGATCACTGAATACCCAGGTGGAACAG  2638
             ||||||||||||||||||||||||||||||||||||||||||||||||||| ||||||||
Sbjct  2579  AAACATTAGATCCATTACTTGAGTATTTTGAGAAGATCACTGAATACCCAGATGGAACAG  2638

Query  2639  ATCTTATCTATTATCCTGAAACGGAAAGTGATGGAACACCTGAGGGTATTCTGAACATAA  2698
             |||||||||||||||||||||||||||||||||||||||||||||| |||||||||||||
Sbjct  2639  ATCTTATCTATTATCCTGAAACGGAAAGTGATGGAACACCTGAGGGCATTCTGAACATAA  2698

Query  2699  TTAAAGAATGGAGAGAATCTCAAGGATTGCCTTGTTTTAAGAAAAGTAAATGAAAATCAG  2758
             ||||||||||||||||||||||||| ||||||||||||||||||||||||||||||||||
Sbjct  2699  TTAAAGAATGGAGAGAATCTCAAGGTTTGCCTTGTTTTAAGAAAAGTAAATGAAAATCAG  2758

Query  2759  GTGTAGGGGAATGCCCAGAGTTACTGGCGCAGTTTAGTAAATCGAATCAAACTTTGATAA  2818
             ||||||||||||||||||||||||||||| ||||||||||||||||||||||||||||||
Sbjct  2759  GTGTAGGGGAATGCCCAGAGTTACTGGCGTAGTTTAGTAAATCGAATCAAACTTTGATAA  2818

Query  2819  AAAGAGGTCGAGCGCCTTACTCCTTGATAAGGCAACAAGTCGGAGGTAGGTGGACTTATG  2878
             |||||||||||||||| ||| |||||||||||||||||||||||||||||||| ||||||
Sbjct  2819  AAAGAGGTCGAGCGCCGTACACCTTGATAAGGCAACAAGTCGGAGGTAGGTGGGCTTATG  2878

Query  2879  AAATTCCCCACGTTGGAAAGATCCAGTATGGAGGAATGGTGTTTGATGTTGATAACCTTA  2938
             |||||  |||||||||||||||||||||||||||||||||||||||||||||||||||||
Sbjct  2879  AAATTTACCACGTTGGAAAGATCCAGTATGGAGGAATGGTGTTTGATGTTGATAACCTTA  2938

Query  2939  TGATAAACACTCCTAAAAATCATATACGATTGCATAAGTAAGGTTTGAGGTGAAAATGGA  2998
              ||||||||||||||||||||||||||||||| |||||||||||||||||||||||||||
Sbjct  2939  GGATAAACACTCCTAAAAATCATATACGATTGTATAAGTAAGGTTTGAGGTGAAAATGGA  2998

Query  2999  ACTAAAAAATAACCTTGAAGATTATACAGAAGATGAGTTTATCGAGTTTTTAAATAAttt  3058
             ||||||||||||||||||||||||||||||||||||||||||||||||||||||||||||
Sbjct  2999  ACTAAAAAATAACCTTGAAGATTATACAGAAGATGAGTTTATCGAGTTTTTAAATAATTT  3058

Query  3059  ttttGAGCCTCCTGAAGAGTTGACTGGAGATGAATTATCGAAGTTTATTGATAATCTTCT  3118
             ||||||||||||||||||||||||||||||||||||||||||||||||||||||||||||
Sbjct  3059  TTTTGAGCCTCCTGAAGAGTTGACTGGAGATGAATTATCGAAGTTTATTGATAATCTTCT  3118

Query  3119  ACGCCATTTTAATAAAATTACTCAACACCCTGATGGCGGGGATTTGATATTTTATCCATC  3178
             ||||||||||||||||||||||||||||||||||||||||||||||||||||||||||||
Sbjct  3119  ACGCCATTTTAATAAAATTACTCAACACCCTGATGGCGGGGATTTGATATTTTATCCATC  3178

Query  3179  AGAGGAACGAGAAGATAGTCCTGAAGGAGTTATTGAAGAGCTAAAACGCTGGCGGAAGTC  3238
             ||||||||||||||||||||||||||||||||||||||||||||||||||||||||||||
Sbjct  3179  AGAGGAACGAGAAGATAGTCCTGAAGGAGTTATTGAAGAGCTAAAACGCTGGCGGAAGTC  3238

Query  3239  TCAGAGACTCCCCTGTTTTAAGGAAAATAAGTAGCGATCAGTGGTGAGGAGTTTGTCAAC  3298
             ||||||||||||||||||||||||||||||||||||||||||||||||||||||||||||
Sbjct  3239  TCAGAGACTCCCCTGTTTTAAGGAAAATAAGTAGCGATCAGTGGTGAGGAGTTTGTCAAC  3298

Query  3299  CGGAACCGGGATGATAATGCAGTGACCGTTAAAAGGCAAAAATATGTCAGTTAAGGGAGT  3358
             ||||||||||||||||||||||||||||||||||||||||||||||||||||||||||||
Sbjct  3299  CGGAACCGGGATGATAATGCAGTGACCGTTAAAAGGCAAAAATATGTCAGTTAAGGGAGT  3358

Query  3359  AACTATCAAAGGCATAATTCTGAGTGTTTTTACACTGAACCGTAGTGCCAGAGGATATAT  3418
             ||||||||||||||||||||||||||||||||||||||||||||||||||||||||||||
Sbjct  3359  AACTATCAAAGGCATAATTCTGAGTGTTTTTACACTGAACCGTAGTGCCAGAGGATATAT  3418

Query  3419  TTATCTGACGCGAATCGTATGAAGTGATAGCTTTACGTACGGTTTGTGAGAGGCTGTAGG  3478
             ||||||||||||||||||||||||||| ||||||||||||||||||||||||||||||||
Sbjct  3419  TTATCTGACGCGAATCGTATGAAGTGAGAGCTTTACGTACGGTTTGTGAGAGGCTGTAGG  3478

Query  3479  GAAAGATCCTACGGCCTACTCACTAAGAGTCTATTTTTGTACATTGTTTCATGTTCTGGA  3538
             ||||||||||||||||||||||||||||||||||||||||||||||||||||||||||||
Sbjct  3479  GAAAGATCCTACGGCCTACTCACTAAGAGTCTATTTTTGTACATTGTTTCATGTTCTGGA  3538

Query  3539  AACACGATAAAGTATGAGCCTGACGAACTCTCGCCCGCTAAAGTTCCACGCTGGAACCTG  3598
             |||||||||||||||||||||||||||||||||||||||||||||||||||||||  |||
Sbjct  3539  AACACGATAAAGTATGAGCCTGACGAACTCTCGCCCGCTAAAGTTCCACGCTGGAGGCTG  3598

Query  3599  ACGGCCAGGAGTCGGACATCTTTGCGGTGGCGAATTTACATCCGTTCaaaaaaaTCTAAT  3658
             |||||||||||||||||| |||||||||||||||||||||||||||||||||||||||||
Sbjct  3599  ACGGCCAGGAGTCGGACACCTTTGCGGTGGCGAATTTACATCCGTTCAAAAAAATCTAAT  3658

Query  3659  GTAAGAGATAGATGATATGGCTAAATATATATTCCTCTTTATCTGGATTGTGACATTTTC  3718
             ||||||||||||||||||||||||||||||||||||||||||||||||||||||||||||
Sbjct  3659  GTAAGAGATAGATGATATGGCTAAATATATATTCCTCTTTATCTGGATTGTGACATTTTC  3718

Query  3719  TGTCAGCGCTGGTGAGCGAGGATATTATTTATTCGTATGGGGTAACCCTGAAGGGAAGGA  3778
             |||||||||||||||||||||||||||||||||| ||||||||||| | |||||||||||
Sbjct  3719  TGTCAGCGCTGGTGAGCGAGGATATTATTTATTCATATGGGGTAACTCAGAAGGGAAGGA  3778

Query  3779  ATATTTTAAAGAATATAGAGCTGATGAAAGGATATATGCGGTCAATAAATCCTGTTGGAA  3838
             ||||||||||||||||||||||||||||||||||||||||||||||||||||||||||||
Sbjct  3779  ATATTTTAAAGAATATAGAGCTGATGAAAGGATATATGCGGTCAATAAATCCTGTTGGAA  3838

Query  3839  TGAAAGAGCGGGGAACTCTATACGAATAGTATATGTTGATACTTATCCTCATGGAATAAC  3898
             ||||||||||||||||||||||||||||||||||||||||||||||||||||||||||||
Sbjct  3839  TGAAAGAGCGGGGAACTCTATACGAATAGTATATGTTGATACTTATCCTCATGGAATAAC  3898

Query  3899  CGATTCTTTAATTAATTCCTTTTTGGCTGGGAATAATAAATCCATAATAAATATTAGAGT  3958
             ||||||||||||||||||||||||||||||||||||||||||||||||||||||||||||
Sbjct  3899  CGATTCTTTAATTAATTCCTTTTTGGCTGGGAATAATAAATCCATAATAAATATTAGAGT  3958

Query  3959  ATCATTGAGTAATTTTAGTGACGATCAAATACTTCATGGTTTTGATGGCATGTTAATAAT  4018
             ||||||||||||||||||||||||||||||||||||||||||||||||||||||||||||
Sbjct  3959  ATCATTGAGTAATTTTAGTGACGATCAAATACTTCATGGTTTTGATGGCATGTTAATAAT  4018

Query  4019  AAATaaaaaaaaTGAAGAGATCGAGATTTTTACTATTCCAGTAGTTGGTGCTAATTACTC  4078
             |||||||||||||||||||||||||||||||||||||||||||||||||||||| |||||
Sbjct  4019  AAATAAAAAAAATGAAGAGATCGAGATTTTTACTATTCCAGTAGTTGGTGCTAACTACTC  4078

Query  4079  ATATAAAGATAAATTTTTAGTAAACGTCCATGATTTTGAATTATTTGATGGAAAGATCTG  4138
             ||||||||||||||||||||||||||||||| ||||||||||||||||||||||||||||
Sbjct  4079  ATATAAAGATAAATTTTTAGTAAACGTCCATAATTTTGAATTATTTGATGGAAAGATCTG  4138

Query  4139  TAACGCTTTGATGCCTATAGATAGTTATTTTTCACCATAAGAAGGGTTGTTGAATAAATC  4198
             |||||||||||||||||||||||||||||||||||||||| |||||||||||||||||| 
Sbjct  4139  TAACGCTTTGATGCCTATAGATAGTTATTTTTCACCATAATAAGGGTTGTTGAATAAATT  4198

Query  4199  AAATTACCCTGTACCGTCAAATGTACCTACCGTCGACACGGGTAACGGATCTACATCTTC  4258
             |||||||||||||||||||||||||||||| ||||||||||||||||| |||||||||||
Sbjct  4199  AAATTACCCTGTACCGTCAAATGTACCTACAGTCGACACGGGTAACGGTTCTACATCTTC  4258

Query  4259  TGGGAAGCAAAAGGCAACAACAAAAGATGCGGAACAATTGCCGACAGAGGGAAATAAAAT  4318
              |||||||||||||||||||||||||||||||||||||||||||||||||||||||||||
Sbjct  4259  AGGGAAGCAAAAGGCAACAACAAAAGATGCGGAACAATTGCCGACAGAGGGAAATAAAAT  4318

Query  4319  CGTGGAGGGCCTATAGCTACGGGCTGAGATTATCTGTTCATGATATGTATGGCACACACG  4378
             ||||||||||||||||||||||||||||||||||||||||||||||||||| ||||||||
Sbjct  4319  CGTGGAGGGCCTATAGCTACGGGCTGAGATTATCTGTTCATGATATGTATGCCACACACG  4378

Query  4379  TTACCATAACATCATTGAATGTATCAAAAATGCCTACGCAGCAAACGGGCATTACAGGAT  4438
             |||||||||||||||||||||||||||||||||||| |||||||||||||||||||||||
Sbjct  4379  TTACCATAACATCATTGAATGTATCAAAAATGCCTATGCAGCAAACGGGCATTACAGGAT  4438

Query  4439  GCAGGATCATTTTAGTCTTGACAGTAATGATATAACACATTGGCTTTATAGCCATTGGGA  4498
             ||||||||||||||||||||||||||||||||||||||||||||||||||||||||| ||
Sbjct  4439  GCAGGATCATTTTAGTCTTGACAGTAATGATATAACACATTGGCTTTATAGCCATTGAGA  4498

Query  4499  TGTCTTTAAAATTTGGTTTGTACTTCAACATTATGAGAAAGAGGGGTATGAGTTTAAGCC  4558
             ||||||||||||||||||||||||||||||||||||||||||||||||||||||||||||
Sbjct  4499  TGTCTTTAAAATTTGGTTTGTACTTCAACATTATGAGAAAGAGGGGTATGAGTTTAAGCC  4558

Query  4559  ATTTATACACAAAATCATTCTAGATGCATTGCGGCGGCAAGGGAAGAAATCCCCGGGAGC  4618
             ||||||||||||||||||||||||||||| ||||||||||||||||||||||||||||| 
Sbjct  4559  ATTTATACACAAAATCATTCTAGATGCATCGCGGCGGCAAGGGAAGAAATCCCCGGGAGT  4618

Query  4619  ATAGATAACTCTGTGACCGGGGTTTCTGAGCGCAGCCAACAAAGAGGCAGCTTAAAGGAT  4678
             |||||||||  |||||||||| ||||||||||||||||||||||||||||||||||||||
Sbjct  4619  ATAGATAACGATGTGACCGGGTTTTCTGAGCGCAGCCAACAAAGAGGCAGCTTAAAGGAT  4678

Query  4679  GAAGTGTATATTACAGAAATAAATACCACCGTAAAAATCTCAGGTGTCAGAGGATATTAC  4738
             ||||||||||||||||||||||||||||||||||||||||||||||||||||||||||||
Sbjct  4679  GAAGTGTATATTACAGAAATAAATACCACCGTAAAAATCTCAGGTGTCAGAGGATATTAC  4738

Query  4739  TCCTGATTTGGTATGTATTGTCGGCAAGGTATTTGTTTGTATTGTTAACATAGCATAGTC  4798
             ||||||||||||||||||||||||||||||||||||||||||||||||||||||||||||
Sbjct  4739  TCCTGATTTGGTATGTATTGTCGGCAAGGTATTTGTTTGTATTGTTAACATAGCATAGTC  4798

Query  4799  CGATATTTTGCATAAGGAATGTGATTGTGTCATGGGTAATAACGAAAAAATTCATTTATA  4858
             ||||||||||||||||||||||||||||||||||||||||||||||||||||||||||||
Sbjct  4799  CGATATTTTGCATAAGGAATGTGATTGTGTCATGGGTAATAACGAAAAAATTCATTTATA  4858

Query  4859  TTGTGACAATCGCCATATTATTTTGTTCTGTTGTTATATACTTATGGTCAGGCAGACCAG  4918
             ||||||||||||||||||||||||||||||||||||||||||||||||||| ||||||||
Sbjct  4859  TTGTGACAATCGCCATATTATTTTGTTCTGTTGTTATATACTTATGGTCAGACAGACCAG  4918

Query  4919  TAGAAATCGTGGATGTCCATTATTATTCAGGTAAAGACATTAACATTCTTGCCAGGCATT  4978
             ||||||||||||||||||||||||||||||||||||||||||||||||||||||||||||
Sbjct  4919  TAGAAATCGTGGATGTCCATTATTATTCAGGTAAAGACATTAACATTCTTGCCAGGCATT  4978

Query  4979  TCCCCATTACGGACAGGGGAAAGCTGAATTGGTGGAGAgaaaatgaaagaaaaattctgg  5038
             ||||||||||||||||||||||||||||||||||||||||||||||||||||||||||||
Sbjct  4979  TCCCCATTACGGACAGGGGAAAGCTGAATTGGTGGAGAGAAAATGAAAGAAAAATTCTGG  5038

Query  5039  aaaaatataatctccctaaaaataatTTTTCGGTATATATATGGGATTTTGGTGACGGTT  5098
             ||||||||||||||||| ||||| ||||||||||||||||||||||||||||||||||||
Sbjct  5039  AAAAATATAATCTCCCTGAAAATGATTTTTCGGTATATATATGGGATTTTGGTGACGGTT  5098

Query  5099  ATCAAAAATTATCGCCCTATGATGCCGAGGATGAATTTTATTGTTTTCCTGATATAAAAT  5158
             ||||||||||||||||||||||| ||||||||||||||||||||||||||||||||||||
Sbjct  5099  ATCAAAAATTATCGCCCTATGATTCCGAGGATGAATTTTATTGTTTTCCTGATATAAAAT  5158

Query  5159  CAGAATCAAAATGTATCAAAAAAGATATATATATGCCTGCTGAATCTGGTGGTAATTATT  5218
             ||||||||||||||||||||||||||||||||||| ||||||||||||||||||||||||
Sbjct  5159  CAGAATCAAAATGTATCAAAAAAGATATATATATGTCTGCTGAATCTGGTGGTAATTATT  5218

Query  5219  ATCGGATGTTTTTATTTTCTGGTTCTGGTTATTTTTATCAACCGAAAAAAGATGATGATA  5278
             |||||||||||||||||||||| |||||||||||||||||||||||||||||||||||||
Sbjct  5219  ATCGGATGTTTTTATTTTCTGGCTCTGGTTATTTTTATCAACCGAAAAAAGATGATGATA  5278

Query  5279  AGCTTATCGAATCAAATAACTCCACCAAGCTCAACCAGGATAAAAGCCATGaaaaaaaTC  5338
             ||||||||||||||||||||||||||||||||||||||||||||||||||||||||||||
Sbjct  5279  AGCTTATCGAATCAAATAACTCCACCAAGCTCAACCAGGATAAAAGCCATGAAAAAAATC  5338

Query  5339  ACTATCATTAGTTTGTTTCTTATCTTACCTTTGAAAGCAAATATTATTCCATCTATATCA  5398
             ||||||||||||||||||||||||||||||||||||||||||||||||||||||||||||
Sbjct  5339  ACTATCATTAGTTTGTTTCTTATCTTACCTTTGAAAGCAAATATTATTCCATCTATATCA  5398

Query  5399  TTACCAGATAAATTAAGTGAGTCGAAATATTCTGTAAGAATGCTTCGCATTGATGCAAGG  5458
             |||||||| |||||||||||||||||||||||||||||||||||||||||||||||||||
Sbjct  5399  TTACCAGACAAATTAAGTGAGTCGAAATATTCTGTAAGAATGCTTCGCATTGATGCAAGG  5458

Query  5459  ATTGACTATCGCGTGGAAACCCCTGAGTGTAAGAACGTAAAATTTAATGATTACTTTTTC  5518
             ||||||||||||||||||||||||||||||||||||||||||||||||||||||||||||
Sbjct  5459  ATTGACTATCGCGTGGAAACCCCTGAGTGTAAGAACGTAAAATTTAATGATTACTTTTTC  5518

Query  5519  TTAAATGAAAATATTAAAGATCTCAATGATAAAAACCATGTTTATGATCCTGAGTTTTAT  5578
             ||||||||||||||||||||||||||||||||||||||||||||||||||||||||||||
Sbjct  5519  TTAAATGAAAATATTAAAGATCTCAATGATAAAAACCATGTTTATGATCCTGAGTTTTAT  5578

Query  5579  CCAATTACATTATGGAGTTGTTCATATAGCAGAGAGGTGTATGATGTTGGTGAGTATGGC  5638
             ||||||||||||||||||||||||||||||||||||||||||||||||||||||||||||
Sbjct  5579  CCAATTACATTATGGAGTTGTTCATATAGCAGAGAGGTGTATGATGTTGGTGAGTATGGC  5638

Query  5639  TCACATATACAGCACATCGTTTTTGATAAAAATAAAAACATATGGGTGATAGATGATGAT  5698
             ||||||||||||||||||||||||||||||||||||||||||||||||||||||||||||
Sbjct  5639  TCACATATACAGCACATCGTTTTTGATAAAAATAAAAACATATGGGTGATAGATGATGAT  5698

Query  5699  GCAACAAAAACAAATAATGAATTTAAACCATCATTTTTATATAATATAAGTTCAGTGAAT  5758
             |||||||||||||||||| |||||||||||||| ||||||||||||||||||||||||||
Sbjct  5699  GCAACAAAAACAAATAATAAATTTAAACCATCAGTTTTATATAATATAAGTTCAGTGAAT  5758

Query  5759  GCACAGGGTTTCTTAATCATTGATGAGAATATTTCGGAGATGGATAAAACAATATACGAA  5818
             |||||||||||||||||||||||||||||||||||||||||||||||||| |||||||||
Sbjct  5759  GCACAGGGTTTCTTAATCATTGATGAGAATATTTCGGAGATGGATAAAACGATATACGAA  5818

Query  5819  GATGATAACATAAAAAAGAAATTTTATTTTTGTATGATTGATGGCTCACATGCTTTATGC  5878
             ||||||||||||||||||||||||||||||||||||||||||||||||||||||||||||
Sbjct  5819  GATGATAACATAAAAAAGAAATTTTATTTTTGTATGATTGATGGCTCACATGCTTTATGC  5878

Query  5879  GGCGCAGGCAGTTTAATCAGAAAAATAGATAATCAGTTGATTGATTTTACGCCATACATA  5938
             ||||||||||||||||||||||||||||||||||||||||||||||||||||||||||||
Sbjct  5879  GGCGCAGGCAGTTTAATCAGAAAAATAGATAATCAGTTGATTGATTTTACGCCATACATA  5938

Query  5939  TTAAAGTCACTGGAAAGTATGGAGATTGGCGTTAATTAAAAAAGAATATCCGATATTAAT  5998
             |||||||||||||||||||||||||||||||||||||||||| |||||||||||||||||
Sbjct  5939  TTAAAGTCACTGGAAAGTATGGAGATTGGCGTTAATTAAAAAGGAATATCCGATATTAAT  5998

Query  5999  ATACTCTAAATAATTTGAGTTACAGGAATGCAGTAAATTTCCAGGAGTCTGGATGTTGGA  6058
             || |||||||||||||||||||||||||||||||||||||||||||||||||||||||||
Sbjct  5999  ATGCTCTAAATAATTTGAGTTACAGGAATGCAGTAAATTTCCAGGAGTCTGGATGTTGGA  6058

Query  6059  TACTGAGATGAGCGTATCATTAATGACGAGGTTACTCTGCGTTATTTAAGTGGTTCATGC  6118
             ||||||||||||||||||||||||||||||||||||||||||||||||||||||||||||
Sbjct  6059  TACTGAGATGAGCGTATCATTAATGACGAGGTTACTCTGCGTTATTTAAGTGGTTCATGC  6118

Query  6119  CGCTTTAGTTCTGTCTTTGACACAGACGAGTGGCTTAAAACTCCAGGTGAGAGCAATTAT  6178
             ||||||||||||||||||||||||||||||| |||| ||| |||||||||||||||||||
Sbjct  6119  CGCTTTAGTTCTGTCTTTGACACAGACGAGTAGCTTGAAATTCCAGGTGAGAGCAATTAT  6178

Query  6179  CATTTTTCTGTTCCACTTGATAATATGTATCATTTTTATCAGGTCAGCATCGTTATAGTA  6238
             |||||||||||||||||||||||||||||||||||||||||| |||||||||||||||||
Sbjct  6179  CATTTTTCTGTTCCACTTGATAATATGTATCATTTTTATCAGATCAGCATCGTTATAGTA  6238

Query  6239  TACGTATAGTGGATTATTTAATCGTTGATAGAAATTAGCTTTCAAAACAAGAAATTTACT  6298
             |||||| ||||||||||||||||||||||||||| | || |||||||||||||| |||||
Sbjct  6239  TACGTACAGTGGATTATTTAATCGTTGATAGAAACTGGCCTTCAAAACAAGAAAATTACT  6298

Query  6299  ATCATGCGCTACGCCTGTTGACGTTTACGCCTAATAAGATATGCCAGAAAACAGATAATG  6358
             ||||||||||||||||||||||||||||||||||||||||||||||||||||||||||||
Sbjct  6299  ATCATGCGCTACGCCTGTTGACGTTTACGCCTAATAAGATATGCCAGAAAACAGATAATG  6358

Query  6359  GCAGGGTTATTCTTCAGCATAAAATTAACTGTCATAATAATGGTGATGGCGACACATAAA  6418
             |||||||||||||||||||||||||||||||||||||||||||| ||||||||||| |||
Sbjct  6359  GCAGGGTTATTCTTCAGCATAAAATTAACTGTCATAATAATGGTAATGGCGACACAAAAA  6418

Query  6419  GAAAAACCATGAAATATAATGAAGGCACGTTTAAATATATGCTCaaaaaaaTCATTGGCG  6478
             ||||||||||||||||||||||||| || |||||||||||| ||||||||||||||||||
Sbjct  6419  GAAAAACCATGAAATATAATGAAGGTACTTTTAAATATATGTTCAAAAAAATCATTGGCG  6478

Query  6479  CTCTCGCGTCAATTATTGGCGGGCTACTTGCTTTTTTATGTGTCTATTGGTTATTTCGTC  6538
             ||||||||||||||||||| |||||||||| |||||||||||||||||||||||||||||
Sbjct  6479  CTCTCGCGTCAATTATTGGTGGGCTACTTGTTTTTTTATGTGTCTATTGGTTATTTCGTC  6538

Query  6539  TGGATACCTGGACAGAACGAGGGGTTTATATAGGCATCTCTATATTTTTGGCTCTTATTC  6598
             ||||||||||||||||||||||| |||||||||||  |||||||||||||||||||||||
Sbjct  6539  TGGATACCTGGACAGAACGAGGGATTTATATAGGCGCCTCTATATTTTTGGCTCTTATTC  6598

Query  6599  TCATAAAAATACTATCATTTTTCAATGATGAATAGACGGCAGG-AAAAACCGTGAGTGTC  6657
             ||||||||||||||||||||||||||||||||||||||||||| ||||||||||||||||
Sbjct  6599  TCATAAAAATACTATCATTTTTCAATGATGAATAGACGGCAGGAAAAAACCGTGAGTGTC  6658

Query  6658  TCACACCGATTCTTGCTGGATGTCAAATTTCGAAAGCCTGCCCTGCTGATACCCTATCAA  6717
             |||||||||||||| |||||||||||||||||||||||||| |||||||||||||||  |
Sbjct  6659  TCACACCGATTCTTACTGGATGTCAAATTTCGAAAGCCTGCTCTGCTGATACCCTATACA  6718

Query  6718  GAAGAAACTAACCCAACAATTATCAGACAGTAGCAGGAATCGAACCCACACCAGGCAAAT  6777
             |||| ||||    |||||||||||||||||||||||||||| |||||||||| || ||||
Sbjct  6719  GAAG-AACTGGTTCAACAATTATCAGACAGTAGCAGGAATCAAACCCACACCGGGAAAAT  6777

Query  6778  CACGTAGATAATTCTGTAAGGGTTAGTTTTGTGGTGGTCTTGATAAACGGTAAAAAATAG  6837
             || |||||||||||||||| |||||||||||| |||||||||||||||||| ||||||||
Sbjct  6778  CATGTAGATAATTCTGTAATGGTTAGTTTTGTAGTGGTCTTGATAAACGGTCAAAAATAG  6837

Query  6838  CTTTAACAGTCCATTAGCCCAAAGGACTTCTCCGAGTCCGGGCTCCAA  6885
             ||||||||||||||||||||||||||||||||||||||||||| ||||
Sbjct  6838  CTTTAACAGTCCATTAGCCCAAAGGACTTCTCCGAGTCCGGGCACCAA  6885


		
