# Supplementary material for: Whole-Genome Sequencing Analysis of Antimicrobial Resistance, Virulence Factors, and Genetic Diversity of Salmonella from Wenzhou, China
Source: Microorganisms. 2024 Oct 27;12(11):2166. doi: 10.3390/microorganisms12112166 (PMC11596050; doi:10.3390/microorganisms12112166)
Supplement: Supplementary file 1 [file microorganisms-12-02166-s001.zip › SPI Identification/S20 (SPI-8).txt]

RID: HM1FDSZE114	
Job Title:SPI-8;1;Salmonella-enterica-Typhi-CT18;NC_003198_P6				
Program: BLASTN 
Subject:S20 SPI-8 ID: lcl|Query_3156147(dna) Length: 6884
Query #1: SPI-8;1;Salmonella-enterica-Typhi-CT18;NC_003198_P6 Query ID: lcl|Query_3156145 Length: 6885

Sequences producing significant alignments:
                                                                  Scientific      Common                     Max    Total Query   E   Per.   Acc.                        
Description                                                       Name            Name            Taxid      Score  Score cover Value Ident  Len        Accession        
S20 SPI-8                                                                                         0          10379  11874 99%   0.0   98.04  6884       Query_3156147    


Alignments:

>S20 SPI-8
Sequence ID: Query_3156147 Length: 6884
Range 1: 914 to 6884

Score:10379 bits(5620), Expect:0.0, 
Identities:5856/5973(98%),  Gaps:3/5973(0%), Strand: Plus/Plus

Query  914   TATCAACACTTTCCGGTATGCCGCACTGCCAGGACAACACCAAACGTGAGTTCACACATC  973
             |||| |||||||||||||||||||||||||||||||||||||||||||||||||||||||
Sbjct  914   TATCGACACTTTCCGGTATGCCGCACTGCCAGGACAACACCAAACGTGAGTTCACACATC  973

Query  974   TGGTTAGAGTTTCTCTGGCTTACCGCAAAATTGAGTGGGAACACGTTTCAACAGGCACTT  1033
             |||||||||||||||||||||||| |||||||||||||||||||||||||||||||||||
Sbjct  974   TGGTTAGAGTTTCTCTGGCTTACCACAAAATTGAGTGGGAACACGTTTCAACAGGCACTT  1033

Query  1034  CAGGTGCTGATGACTGACGTGCGCCGCTGGAAGCATAAGAGTAAATCCACAGCATTCCGC  1093
             |||||||||||||||| |||||||||||||||||||||||||||||||||||||||||||
Sbjct  1034  CAGGTGCTGATGACTGGCGTGCGCCGCTGGAAGCATAAGAGTAAATCCACAGCATTCCGC  1093

Query  1094  CTTAATGGTGGGATGCTGTTTTTGTCCGGGAACGGAGACAAAAAGCCCGTGCCAGCAATG  1153
             |||||| |||||||||||||||||||||||||||||||||||||||||||||||||||||
Sbjct  1094  CTTAATAGTGGGATGCTGTTTTTGTCCGGGAACGGAGACAAAAAGCCCGTGCCAGCAATG  1153

Query  1154  AGTTACGTCTGTTACGTTTCATATATGGGAGATGGTGGATGCCGGAAACTTTGGCGGTAG  1213
             ||||||||||||||||||||||||||||||||||||||||||||||||||||||||||||
Sbjct  1154  AGTTACGTCTGTTACGTTTCATATATGGGAGATGGTGGATGCCGGAAACTTTGGCGGTAG  1213

Query  1214  CGTGCCTGAAGCGGCTGTCCTCCCCATTGCCACTGCCACGAGCGTACCGTGGTTCCTTTT  1273
             |||||||||||||||||||||||||||||||||||||||||||| |||||||||||||||
Sbjct  1214  CGTGCCTGAAGCGGCTGTCCTCCCCATTGCCACTGCCACGAGCGGACCGTGGTTCCTTTT  1273

Query  1274  TCGCCAATAAATCCAGAATAAGGTTATGTCACAAAATGGCCTGCGTTTTACGCTGGATGT  1333
             ||| |||||||||||||| |||||||||||||||||||||||||||||||||||||||||
Sbjct  1274  TCGTCAATAAATCCAGAACAAGGTTATGTCACAAAATGGCCTGCGTTTTACGCTGGATGT  1333

Query  1334  GGACGGATTAACGCCGGCGGCAACCACTGTCGTCAGCTTCACCCTCCAGAGGTATCAACA  1393
             |||||||||||||||| |||||||||||||||||||||||||||||||||||||||||||
Sbjct  1334  GGACGGATTAACGCCGACGGCAACCACTGTCGTCAGCTTCACCCTCCAGAGGTATCAACA  1393

Query  1394  GTTCAACAGGTGCAAGCTGGAATAAGAATGAAAGACTAAAAACACCAGATGATGCATCCA  1453
             ||||||||||||||||||||||||||||||||||||||||||||||||||||||||||||
Sbjct  1394  GTTCAACAGGTGCAAGCTGGAATAAGAATGAAAGACTAAAAACACCAGATGATGCATCCA  1453

Query  1454  ATGATAGCATTAAATCAGGCCATGGTTCACAGGAGGAAATATTACCATCTTACCTTTACT  1513
             ||||||||||||||||||||||||||||||||||||||||||||||||||||||||||||
Sbjct  1454  ATGATAGCATTAAATCAGGCCATGGTTCACAGGAGGAAATATTACCATCTTACCTTTACT  1513

Query  1514  TAATAAGATCATTTTTAATGAAAATAGGTTTATCAATAAAACAAAAAATATTCTTGACAG  1573
             ||||||||||||||||||||||||||||||||||||||||||||||||||||||||||||
Sbjct  1514  TAATAAGATCATTTTTAATGAAAATAGGTTTATCAATAAAACAAAAAATATTCTTGACAG  1573

Query  1574  CGAAATTGCATCTTTTCTTGCATCTTCAAGTCAGGAAGGATTTGATTTAGTGGATGATAA  1633
             |||||| |||||||||||||||||||||||||||||||||||||||||||||||||||||
Sbjct  1574  CGAAATCGCATCTTTTCTTGCATCTTCAAGTCAGGAAGGATTTGATTTAGTGGATGATAA  1633

Query  1634  CAATAATTATCTTTTTGATCGCACAGTTaaaaaaaTTAGGCGCATTAGCTGATAATGAAA  1693
             ||||||||||||||||||||||||||||||||||||||||||||||||||||||||||||
Sbjct  1634  CAATAATTATCTTTTTGATCGCACAGTTAAAAAAATTAGGCGCATTAGCTGATAATGAAA  1693

Query  1694  TGTTTGGTTTGGAACCTGCATACATTTTTGGCGGGGAAATAAAAAAGTTTTCTTTATTCA  1753
             |||||||||||||||||||||| ||||||||||||||||| ||||  ||||||||||| |
Sbjct  1694  TGTTTGGTTTGGAACCTGCATATATTTTTGGCGGGGAAAT-AAAATTTTTTCTTTATTAA  1752

Query  1754  AAAAATTGAATTTTCTGATGGTAAGATTATCATTGATAATGAATCTGTGTCATGGTCACT  1813
             ||||||||||||||||||||| ||||||||||||||||||||||||||||||||||||||
Sbjct  1753  AAAAATTGAATTTTCTGATGGGAAGATTATCATTGATAATGAATCTGTGTCATGGTCACT  1812

Query  1814  AAAAAATTTAGTACACAAACAGAATACTCATGCTATATCCAAATTCATAGAAAAAAGAAA  1873
             ||||||||||||||||||||||||||||||| ||||||||||||||||||||||||||||
Sbjct  1813  AAAAAATTTAGTACACAAACAGAATACTCATACTATATCCAAATTCATAGAAAAAAGAAA  1872

Query  1874  GAGAAACTTTATCTAATAACAAATTTTaaaaaaaTCAGCAGTGCGTTGAGAAAACCAATA  1933
             ||||||||||||||||||||||||||||||||||| ||||||||||||||||||||||||
Sbjct  1873  GAGAAACTTTATCTAATAACAAATTTTAAAAAAATTAGCAGTGCGTTGAGAAAACCAATA  1932

Query  1934  CATACATTCCCAGATGGAATTATGCCATCAAATAGAAGAGAAAATAAATTAATTAATATC  1993
             ||||||||||||||||||||||||||||||||||||||||||||||||||||||||||||
Sbjct  1933  CATACATTCCCAGATGGAATTATGCCATCAAATAGAAGAGAAAATAAATTAATTAATATC  1992

Query  1994  CTGAATTCGCATAAAAAAGATTCAGAGTTTAGATTTTTATTAAAAGAATTAATTAGTTAT  2053
             ||||||||||||||||||||||||||  ||| ||||||||||||||||||||||| || |
Sbjct  1993  CTGAATTCGCATAAAAAAGATTCAGATCTTATATTTTTATTAAAAGAATTAATTATTTCT  2052

Query  2054  ATTGGAGTTACAGTAAGTACAATGTTCCTATCACTTATTAACTCCTAATAAATAATTATT  2113
             |||| |||| ||||||||||||||||||||||||||||||||| ||||||||||||||||
Sbjct  2053  ATTGAAGTTGCAGTAAGTACAATGTTCCTATCACTTATTAACTTCTAATAAATAATTATT  2112

Query  2114  CTTATTTTCCAGGATAATCTCACAACTTATTATTTAGTAATGAAGCTATGGAGAAAAATG  2173
             |||||||||||||||||||||||||||||||||||||||| |||||||||||| ||||||
Sbjct  2113  CTTATTTTCCAGGATAATCTCACAACTTATTATTTAGTAAGGAAGCTATGGAGGAAAATG  2172

Query  2174  CCCACAGCCGCCCGACTCAACGATAAAGGCACCCAGTACGACGATTATTACGAGACCGTG  2233
             |||||||||| |||||||||||||||||||||||||||||||||||||||||||||||||
Sbjct  2173  CCCACAGCCGTCCGACTCAACGATAAAGGCACCCAGTACGACGATTATTACGAGACCGTG  2232

Query  2234  AGTATAGCGGATTCCCCCACGGTATTTATTGACGGCCTGTCCGTTGCCAGAATGGGTGAT  2293
             | |||||||| || ||||||||||||||||||||||||| ||||||||||||||||||||
Sbjct  2233  ATTATAGCGGGTTTCCCCACGGTATTTATTGACGGCCTGCCCGTTGCCAGAATGGGTGAT  2292

Query  2294  GCGGTGGACTGTGGCGGGATGGTTAATATGACTCGAATGAAATCAGGTAAGGCATCAAAG  2353
             |||||||||||||||||| |||||||||||||||||||||||||| ||||||||||||||
Sbjct  2293  GCGGTGGACTGTGGCGGGGTGGTTAATATGACTCGAATGAAATCAAGTAAGGCATCAAAG  2352

Query  2354  GTTAGAAAAGTTGACAGAGTCGGAAAACAGGGGTTCGAGCTTCATCATATAGATGAAGTT  2413
             ||||||||||||||||||||||||||||||||||||||||||||||||||||||||||||
Sbjct  2353  GTTAGAAAAGTTGACAGAGTCGGAAAACAGGGGTTCGAGCTTCATCATATAGATGAAGTT  2412

Query  2414  GCAAATAGAGGCGATGTTTACAATGTAGACAATCCCCGTGTGAACACCATTTTGACATAC  2473
             |||||||||||||||||||||||||||||||||| ||||||||||||||| |||||||||
Sbjct  2413  GCAAATAGAGGCGATGTTTACAATGTAGACAATCTCCGTGTGAACACCATATTGACATAC  2472

Query  2474  ACAGGCGATTTATGAAATTAAAAGAAAATATTAGTGATTATACGGAAAGTGAGTTCATTG  2533
             ||||||||||||||||||||||||||||||||||||||||||||||||||||||||||||
Sbjct  2473  ACAGGCGATTTATGAAATTAAAAGAAAATATTAGTGATTATACGGAAAGTGAGTTCATTG  2532

Query  2534  ATTTCTTGAGAGTGATATTTTCTGAAAACGAGTCGGATACAGATGAAACATTAGATCCAT  2593
             ||||||||||||||||||||||||||||||||||||||||||||||||||||||||||||
Sbjct  2533  ATTTCTTGAGAGTGATATTTTCTGAAAACGAGTCGGATACAGATGAAACATTAGATCCAT  2592

Query  2594  TACTTGAGTATTTTGAGAAGATCACTGAATACCCAGGTGGAACAGATCTTATCTATTATC  2653
             |||||||||||||||||||||||||||||||||||| |||||||||||||||||||||||
Sbjct  2593  TACTTGAGTATTTTGAGAAGATCACTGAATACCCAGATGGAACAGATCTTATCTATTATC  2652

Query  2654  CTGAAACGGAAAGTGATGGAACACCTGAGGGTATTCTGAACATAATTAAAGAATGGAGAG  2713
             ||||||||||||||||||||||||||||||||||||||||||||||||||||||||||||
Sbjct  2653  CTGAAACGGAAAGTGATGGAACACCTGAGGGTATTCTGAACATAATTAAAGAATGGAGAG  2712

Query  2714  AATCTCAAGGATTGCCTTGTTTTAAGAAAAGTAAATGAAAATCAGGTGTAGGGGAATGCC  2773
             |||||||||||||| |||||||||||||||||||||||||||||||||||||||||||||
Sbjct  2713  AATCTCAAGGATTGTCTTGTTTTAAGAAAAGTAAATGAAAATCAGGTGTAGGGGAATGCC  2772

Query  2774  CAGAGTTACTGGCGCAGTTTAGTAAATCGAATCAAACTTTGATAAAAAGAGGTCGAGCGC  2833
             ||||||||||||||||||||||||||||||||||||||||||||||||||||||||||||
Sbjct  2773  CAGAGTTACTGGCGCAGTTTAGTAAATCGAATCAAACTTTGATAAAAAGAGGTCGAGCGC  2832

Query  2834  CTTACTCCTTGATAAGGCAACAAGTCGGAGGTAGGTGGACTTATGAAATTCCCCACGTTG  2893
             | ||| |||||||||||||||||||||||||||||||| |||||||||||  ||||||||
Sbjct  2833  CGTACACCTTGATAAGGCAACAAGTCGGAGGTAGGTGGGCTTATGAAATTTACCACGTTG  2892

Query  2894  GAAAGATCCAGTATGGAGGAATGGTGTTTGATGTTGATAACCTTATGATAAACACTCCTA  2953
             ||||||||||||||||||||||||||||||||||||||||||||| ||||||||||||||
Sbjct  2893  GAAAGATCCAGTATGGAGGAATGGTGTTTGATGTTGATAACCTTAGGATAAACACTCCTA  2952

Query  2954  AAAATCATATACGATTGCATAAGTAAGGTTTGAGGTGAAAATGGAACTAAAAAATAACCT  3013
             ||||||||||||||||||||||||||||||||||||||||||||||||||||||||||||
Sbjct  2953  AAAATCATATACGATTGCATAAGTAAGGTTTGAGGTGAAAATGGAACTAAAAAATAACCT  3012

Query  3014  TGAAGATTATACAGAAGATGAGTTTATCGAGTTTTTAAATAAtttttttGAGCCTCCTGA  3073
             ||||||||||||||||||||||||||||||||||||||||||||| ||||||||||||||
Sbjct  3013  TGAAGATTATACAGAAGATGAGTTTATCGAGTTTTTAAATAATTTCTTTGAGCCTCCTGA  3072

Query  3074  AGAGTTGACTGGAGATGAATTATCGAAGTTTATTGATAATCTTCTACGCCATTTTAATAA  3133
             |||||||||||||||| ||||||||||||||||||||||||||||||| |||||||||||
Sbjct  3073  AGAGTTGACTGGAGATTAATTATCGAAGTTTATTGATAATCTTCTACGACATTTTAATAA  3132

Query  3134  AATTACTCAACACCCTGATGGCGGGGATTTGATATTTTATCCATCAGAGGAACGAGAAGA  3193
             |||||||||||| ||||||||||||||| |||||||||||||||||||||||||||||||
Sbjct  3133  AATTACTCAACATCCTGATGGCGGGGATCTGATATTTTATCCATCAGAGGAACGAGAAGA  3192

Query  3194  TAGTCCTGAAGGAGTTATTGAAGAGCTAAAACGCTGGCGGAAGTCTCAGAGACTCCCCTG  3253
             ||||||||||||||||||||||||||||||||||||||||||||||||||||||||||||
Sbjct  3193  TAGTCCTGAAGGAGTTATTGAAGAGCTAAAACGCTGGCGGAAGTCTCAGAGACTCCCCTG  3252

Query  3254  TTTTAAGGAAAATAAGTAGCGATCAGTGGTGAGGAGTTTGTCAACCGGAACCGGGATGAT  3313
             ||||||||||||||||||||||||||||||||||||||||||||||||||||||||||||
Sbjct  3253  TTTTAAGGAAAATAAGTAGCGATCAGTGGTGAGGAGTTTGTCAACCGGAACCGGGATGAT  3312

Query  3314  AATGCAGTGACCGTTAAAAGGCAAAAATATGTCAGTTAAGGGAGTAACTATCAAAGGCAT  3373
             |||||||||||||||||||||||||||||||||||||||||||| |||||||||||||||
Sbjct  3313  AATGCAGTGACCGTTAAAAGGCAAAAATATGTCAGTTAAGGGAGCAACTATCAAAGGCAT  3372

Query  3374  AATTCTGAGTGTTTTTACACTGAACCGTAGTGCCAGAGGATATATTTATCTGACGCGAAT  3433
             ||||||||| ||||||||| ||||||||||||||||||||||||||| ||||||||||||
Sbjct  3373  AATTCTGAGAGTTTTTACATTGAACCGTAGTGCCAGAGGATATATTTGTCTGACGCGAAT  3432

Query  3434  CGTATGAAGTGATAGCTTTACGTACGGTTTGTGAGAGGCTGTAGGGAAAGATCCTACGGC  3493
             |||||||| ||| |||||||||||||||||||||||||||||||||||||||||||||||
Sbjct  3433  CGTATGAAATGAGAGCTTTACGTACGGTTTGTGAGAGGCTGTAGGGAAAGATCCTACGGC  3492

Query  3494  CTACTCACTAAGAGTCTATTTTTGTACATTGTTTCATGTTCTGGAAACACGATAAAGTAT  3553
             ||||||||||||||||||||||||||||||||||||||||||||||||||||||||||||
Sbjct  3493  CTACTCACTAAGAGTCTATTTTTGTACATTGTTTCATGTTCTGGAAACACGATAAAGTAT  3552

Query  3554  GAGCCTGACGAACTCTCGCCCGCTAAAGTTCCACGCTGGAACCTGACGGCCAGGAGTCGG  3613
             ||||||||||||||||||||||||||||||||||||||||  ||||||||||||||||||
Sbjct  3553  GAGCCTGACGAACTCTCGCCCGCTAAAGTTCCACGCTGGAGGCTGACGGCCAGGAGTCGG  3612

Query  3614  ACATCTTTGCGGTGGCGAATTTACATCCGTTCaaaaaaaTCTAATGTAAGAGATAGATGA  3673
             ||| ||||||||||||||||||||||||||||||||||||||||||||||||||||||||
Sbjct  3613  ACACCTTTGCGGTGGCGAATTTACATCCGTTCAAAAAAATCTAATGTAAGAGATAGATGA  3672

Query  3674  TATGGCTAAATATATATTCCTCTTTATCTGGATTGTGACATTTTCTGTCAGCGCTGGTGA  3733
             ||||||||||||||||||||||||||||||||||||||||||||||||||||||||||||
Sbjct  3673  TATGGCTAAATATATATTCCTCTTTATCTGGATTGTGACATTTTCTGTCAGCGCTGGTGA  3732

Query  3734  GCGAGGATATTATTTATTCGTATGGGGTAACCCTGAAGGGAAGGAATATTTTAAAGAATA  3793
             ||||||||||||||||||| ||||||||||||| ||||||||||||||||||||||||||
Sbjct  3733  GCGAGGATATTATTTATTCATATGGGGTAACCCAGAAGGGAAGGAATATTTTAAAGAATA  3792

Query  3794  TAGAGCTGATGAAAGGATATATGCGGTCAATAAATCCTGTTGGAATGAAAGAGCGGGGAA  3853
             ||||||||||||||| |||||||||||||||||||||||||||||||||||||| |||||
Sbjct  3793  TAGAGCTGATGAAAGAATATATGCGGTCAATAAATCCTGTTGGAATGAAAGAGCAGGGAA  3852

Query  3854  CTCTATACGAATAGTATATGTTGATACTTATCCTCATGGAATAACCGATTCTTTAATTAA  3913
             ||||||||||||||||||||||||||||||||||||||||||||||||||||||||| ||
Sbjct  3853  CTCTATACGAATAGTATATGTTGATACTTATCCTCATGGAATAACCGATTCTTTAATCAA  3912

Query  3914  TTCCTTTTTGGCTGGGAATAATAAATCCATAATAAATATTAGAGTATCATTGAGTAATTT  3973
             ||||||||||||||||||||||||||||||||||||||||||||||||||||||||||||
Sbjct  3913  TTCCTTTTTGGCTGGGAATAATAAATCCATAATAAATATTAGAGTATCATTGAGTAATTT  3972

Query  3974  TAGTGACGATCAAATACTTCATGGTTTTGATGGCATGTTAATAATAAATaaaaaaaaTGA  4033
             ||||||||||||||||||||||||||||||||||||||||||||||||||||||||||||
Sbjct  3973  TAGTGACGATCAAATACTTCATGGTTTTGATGGCATGTTAATAATAAATAAAAAAAATGA  4032

Query  4034  AGAGATCGAGATTTTTACTATTCCAGTAGTTGGTGCTAATTACTCATATAAAGATAAATT  4093
             ||||||||||||||||||||||||||||||||||||||||||||||||||||||||||||
Sbjct  4033  AGAGATCGAGATTTTTACTATTCCAGTAGTTGGTGCTAATTACTCATATAAAGATAAATT  4092

Query  4094  TTTAGTAAACGTCCATGATTTTGAATTATTTGATGGAAAGATCTGTAACGCTTTGATGCC  4153
             ||| ||||||||||||||||||||||||||||||||||||||||||||||||||||||||
Sbjct  4093  TTTTGTAAACGTCCATGATTTTGAATTATTTGATGGAAAGATCTGTAACGCTTTGATGCC  4152

Query  4154  TATAGATAGTTATTTTTCACCATAAGAAGGGTTGTTGAATAAATCAAATTACCCTGTACC  4213
             ||||||||||||||||||||||||||||||||||||||||||||||||||||||||||||
Sbjct  4153  TATAGATAGTTATTTTTCACCATAAGAAGGGTTGTTGAATAAATCAAATTACCCTGTACC  4212

Query  4214  GTCAAATGTACCTACCGTCGACACGGGTAACGGATCTACATCTTCTGGGAAGCAAAAGGC  4273
             ||||||||||||||| ||||||||||||||||||||||||||||||||||||||||||||
Sbjct  4213  GTCAAATGTACCTACAGTCGACACGGGTAACGGATCTACATCTTCTGGGAAGCAAAAGGC  4272

Query  4274  AACAACAAAAGATGCGGAACAATTGCCGACAGAGGGAAATAAAATCGTGGAGGGCCTATA  4333
             |||||||||||||||||||||||||||||||||| |||||||||||||||||||||||||
Sbjct  4273  AACAACAAAAGATGCGGAACAATTGCCGACAGAGAGAAATAAAATCGTGGAGGGCCTATA  4332

Query  4334  GCTACGGGCTGAGATTATCTGTTCATGATATGTATGGCACACACGTTACCATAACATCAT  4393
             ||||||| |||||||||||||||||||||||||||| ||| ||||||||||||| |||||
Sbjct  4333  GCTACGGACTGAGATTATCTGTTCATGATATGTATGCCACGCACGTTACCATAATATCAT  4392

Query  4394  TGAATGTATCAAAAATGCCTACGCAGCAAACGGGCATTACAGGATGCAGGATCATTTTAG  4453
             ||||||||||||||||||||||||||||||||||||||||||||||||||||||||||||
Sbjct  4393  TGAATGTATCAAAAATGCCTACGCAGCAAACGGGCATTACAGGATGCAGGATCATTTTAG  4452

Query  4454  TCTTGACAGTAATGATATAACACATTGGCTTTATAGCCATTGGGATGTCTTTAAAATTTG  4513
             ||||||||||||||||||||||||||||||||||||||||||||||||||||||||||| 
Sbjct  4453  TCTTGACAGTAATGATATAACACATTGGCTTTATAGCCATTGGGATGTCTTTAAAATTTA  4512

Query  4514  GTTTGTACTTCAACATTATGAGAAAGAGGGGTATGAGTTTAAGCCATTTATACACAAAAT  4573
             ||||||||||||||||||||||||||||||||||||||||||||||||||||||||||||
Sbjct  4513  GTTTGTACTTCAACATTATGAGAAAGAGGGGTATGAGTTTAAGCCATTTATACACAAAAT  4572

Query  4574  CATTCTAGATGCATTGCGGCGGCAAGGGAAGAAATCCCCGGGAGCATAGATAACTCTGTG  4633
             |||||||||||||| |||||||||||||||||||||||||||||||||||||||| ||||
Sbjct  4573  CATTCTAGATGCATCGCGGCGGCAAGGGAAGAAATCCCCGGGAGCATAGATAACTATGTG  4632

Query  4634  ACCGGGGTTTCTGAGCGCAGCCAACAAAGAGGCAGCTTAAAGGATGAAGTGTATATTACA  4693
             ||||||||||||||||||||||||||||||||||||||||||||||||||||||||||||
Sbjct  4633  ACCGGGGTTTCTGAGCGCAGCCAACAAAGAGGCAGCTTAAAGGATGAAGTGTATATTACA  4692

Query  4694  GAAATAAATACCACCGTAAAAATCTCAGGTGTCAGAGGATATTACTCCTGATTTGGTATG  4753
             ||||||||||||||||||||||||||||||||||||||||||||||||||||||||||||
Sbjct  4693  GAAATAAATACCACCGTAAAAATCTCAGGTGTCAGAGGATATTACTCCTGATTTGGTATG  4752

Query  4754  TATTGTCGGCAAGGTATTTGTTTGTATTGTTAACATAGCATAGTCCGATATTTTGCATAA  4813
             ||||||||||||||||||||||||||||||||||||||||||||||||||||||||||||
Sbjct  4753  TATTGTCGGCAAGGTATTTGTTTGTATTGTTAACATAGCATAGTCCGATATTTTGCATAA  4812

Query  4814  GGAATGTGATTGTGTCATGGGTAATAACGAAAAAATTCATTTATATTGTGACAATCGCCA  4873
             ||||||||||||||||||||||||||||||||||||||||||||||||||||||||||||
Sbjct  4813  GGAATGTGATTGTGTCATGGGTAATAACGAAAAAATTCATTTATATTGTGACAATCGCCA  4872

Query  4874  TATTATTTTGTTCTGTTGTTATATACTTATGGTCAGGCAGACCAGTAGAAATCGTGGATG  4933
             |||||||||||||||||||||||||||||||||||| |||||||||||||||||||||||
Sbjct  4873  TATTATTTTGTTCTGTTGTTATATACTTATGGTCAGACAGACCAGTAGAAATCGTGGATG  4932

Query  4934  TCCATTATTATTCAGGTAAAGACATTAACATTCTTGCCAGGCATTTCCCCATTACGGACA  4993
             ||||||||||||||||||||||||||||||||||||||||||||||||||||||||||||
Sbjct  4933  TCCATTATTATTCAGGTAAAGACATTAACATTCTTGCCAGGCATTTCCCCATTACGGACA  4992

Query  4994  GGGGAAAGCTGAATTGGTGGAGAgaaaatgaaagaaaaattctggaaaaatataatctcc  5053
             ||||||||||||||||||||||||||||||||||||||||||||||||||||||||||||
Sbjct  4993  GGGGAAAGCTGAATTGGTGGAGAGAAAATGAAAGAAAAATTCTGGAAAAATATAATCTCC  5052

Query  5054  ctaaaaataatTTTTCGGTATATATATGGGATTTTGGTGACGGTTATCAAAAATTATCGC  5113
             || ||||| |||||||||||||||||||||||||||||||||||||||||||||||||||
Sbjct  5053  CTGAAAATGATTTTTCGGTATATATATGGGATTTTGGTGACGGTTATCAAAAATTATCGC  5112

Query  5114  CCTATGATGCCGAGGATGAATTTTATTGTTTTCCTGATATAAAATCAGAATCAAAATGTA  5173
             |||||||| |||||||||||||||||||||||||||||||||||||||||||||||||||
Sbjct  5113  CCTATGATTCCGAGGATGAATTTTATTGTTTTCCTGATATAAAATCAGAATCAAAATGTA  5172

Query  5174  TCAAAAAAGATATATATATGCCTGCTGAATCTGGTGGTAATTATTATCGGATGTTTTTAT  5233
             |||||||||||||||||||| |||||||||||||||||||||||||||||||||||||||
Sbjct  5173  TCAAAAAAGATATATATATGTCTGCTGAATCTGGTGGTAATTATTATCGGATGTTTTTAT  5232

Query  5234  TTTCTGGTTCTGGTTATTTTTATCAACCGAAAAAAGATGATGATAAGCTTATCGAATCAA  5293
             ||||||||||||||||||||||||||||||||||||||||||||||||||||||||||||
Sbjct  5233  TTTCTGGTTCTGGTTATTTTTATCAACCGAAAAAAGATGATGATAAGCTTATCGAATCAA  5292

Query  5294  ATAACTCCACCAAGCTCAACCAGGATAAAAGCCATGaaaaaaaTCACTATCATTAGTTTG  5353
             ||||||||||||||||||||||||||||||||||||||||||||||||||||||||||||
Sbjct  5293  ATAACTCCACCAAGCTCAACCAGGATAAAAGCCATGAAAAAAATCACTATCATTAGTTTG  5352

Query  5354  TTTCTTATCTTACCTTTGAAAGCAAATATTATTCCATCTATATCATTACCAGATAAATTA  5413
             ||||||||||||||||||||||||||||||||||||||||||||||||||||| ||||||
Sbjct  5353  TTTCTTATCTTACCTTTGAAAGCAAATATTATTCCATCTATATCATTACCAGACAAATTA  5412

Query  5414  AGTGAGTCGAAATATTCTGTAAGAATGCTTCGCATTGATGCAAGGATTGACTATCGCGTG  5473
             ||||||||||||||||||||||||||||||||||||||||||||||||||||||||||||
Sbjct  5413  AGTGAGTCGAAATATTCTGTAAGAATGCTTCGCATTGATGCAAGGATTGACTATCGCGTG  5472

Query  5474  GAAACCCCTGAGTGTAAGAACGTAAAATTTAATGATTACTTTTTCTTAAATGAAAATATT  5533
             ||||||||||||||||||||||||||||||||||||||||||||||||||||||||||||
Sbjct  5473  GAAACCCCTGAGTGTAAGAACGTAAAATTTAATGATTACTTTTTCTTAAATGAAAATATT  5532

Query  5534  AAAGATCTCAATGATAAAAACCATGTTTATGATCCTGAGTTTTATCCAATTACATTATGG  5593
             ||||||||||||||||||||||||||||||||||||||||||||||||||||||||||||
Sbjct  5533  AAAGATCTCAATGATAAAAACCATGTTTATGATCCTGAGTTTTATCCAATTACATTATGG  5592

Query  5594  AGTTGTTCATATAGCAGAGAGGTGTATGATGTTGGTGAGTATGGCTCACATATACAGCAC  5653
             ||||||||||||||||||||||||||||||||||||||||||||||||||||||||||||
Sbjct  5593  AGTTGTTCATATAGCAGAGAGGTGTATGATGTTGGTGAGTATGGCTCACATATACAGCAC  5652

Query  5654  ATCGTTTTTGATAAAAATAAAAACATATGGGTGATAGATGATGATGCAACAAAAACAAAT  5713
             ||||||||||||||||||||||||||||||||||||||||||||||||||||||| ||||
Sbjct  5653  ATCGTTTTTGATAAAAATAAAAACATATGGGTGATAGATGATGATGCAACAAAAATAAAT  5712

Query  5714  AATGAATTTAAACCATCATTTTTATATAATATAAGTTCAGTGAATGCACAGGGTTTCTTA  5773
             |||||||||||||||||| |||||||||||||||||||||||||||||||||||||||||
Sbjct  5713  AATGAATTTAAACCATCAGTTTTATATAATATAAGTTCAGTGAATGCACAGGGTTTCTTA  5772

Query  5774  ATCATTGATGAGAATATTTCGGAGATGGATAAAACAATATACGAAGATGATAACATAAAA  5833
             ||||||||||||||||||||||||||||||||||||||||||||||||||||||||||||
Sbjct  5773  ATCATTGATGAGAATATTTCGGAGATGGATAAAACAATATACGAAGATGATAACATAAAA  5832

Query  5834  AAGAAATTTTATTTTTGTATGATTGATGGCTCACATGCTTTATGCGGCGCAGGCAGTTTA  5893
             ||||||||||||||||||||||||||||||||||||||||||||||||||||||||||||
Sbjct  5833  AAGAAATTTTATTTTTGTATGATTGATGGCTCACATGCTTTATGCGGCGCAGGCAGTTTA  5892

Query  5894  ATCAGAAAAATAGATAATCAGTTGATTGATTTTACGCCATACATATTAAAGTCACTGGAA  5953
             ||||||||||||||||||||||||||||||||||||||||||||||||||||||||||||
Sbjct  5893  ATCAGAAAAATAGATAATCAGTTGATTGATTTTACGCCATACATATTAAAGTCACTGGAA  5952

Query  5954  AGTATGGAGATTGGCGTTAATTAAAAAAGAATATCCGATATTAATATACTCTAAATAATT  6013
             ||||||||||||||||||||||||||| ||||||||||||||||||||||||||||||||
Sbjct  5953  AGTATGGAGATTGGCGTTAATTAAAAAGGAATATCCGATATTAATATACTCTAAATAATT  6012

Query  6014  TGAGTTACAGGAATGCAGTAAATTTCCAGGAGTCTGGATGTTGGATACTGAGATGAGCGT  6073
             ||||||||||||||||||||||||||||||||||||||||||||||||||||||||||||
Sbjct  6013  TGAGTTACAGGAATGCAGTAAATTTCCAGGAGTCTGGATGTTGGATACTGAGATGAGCGT  6072

Query  6074  ATCATTAATGACGAGGTTACTCTGCGTTATTTAAGTGGTTCATGCCGCTTTAGTTCTGTC  6133
             ||||||||||||||||||||||||||||||||||||||||||||||||||||||||||||
Sbjct  6073  ATCATTAATGACGAGGTTACTCTGCGTTATTTAAGTGGTTCATGCCGCTTTAGTTCTGTC  6132

Query  6134  TTTGACACAGACGAGTGGCTTAAAACTCCAGGTGAGAGCAATTATCATTTTTCTGTTCCA  6193
             ||||||||||||||||||||||||| | ||||||||||||||||||||||||||||||||
Sbjct  6133  TTTGACACAGACGAGTGGCTTAAAATTTCAGGTGAGAGCAATTATCATTTTTCTGTTCCA  6192

Query  6194  CTTGATAATATGTATCATTTTTATCAGGTCAGCATCGTTATAGTATACGTATAGTGGATT  6253
             ||||||||||||||||||||||||||||||||||||||||||||||||||| ||||||||
Sbjct  6193  CTTGATAATATGTATCATTTTTATCAGGTCAGCATCGTTATAGTATACGTACAGTGGATT  6252

Query  6254  ATTTAATCGTTGATAGAAATTAGCTTTCAAAACAAGAAATTTACTATCATGCGCTACGCC  6313
             ||||||||||||||||||| | || |||||||||||||| ||||||||||||||||||||
Sbjct  6253  ATTTAATCGTTGATAGAAACTGGCCTTCAAAACAAGAAAATTACTATCATGCGCTACGCC  6312

Query  6314  TGTTGACGTTTACGCCTAATAAGATATGCCAGAAAACAGATAATGGCAGGGTTATTCTTC  6373
             ||||||||||||||||||||||||||||||||||||||||||||||||||||||||||||
Sbjct  6313  TGTTGACGTTTACGCCTAATAAGATATGCCAGAAAACAGATAATGGCAGGGTTATTCTTC  6372

Query  6374  AGCATAAAATTAACTGTCATAATAATGGTGATGGCGACACATAAAGAAAAACCATGAAAT  6433
             |||||||||||||||||||||| |||||| ||||||||||| ||||||||||||||||||
Sbjct  6373  AGCATAAAATTAACTGTCATAAGAATGGTAATGGCGACACAAAAAGAAAAACCATGAAAT  6432

Query  6434  ATAATGAAGGCACGTTTAAATATATGCTCaaaaaaaTCATTGGCGCTCTCGCGTCAATTA  6493
             |||||||||| || ||||||||||||||||||||||||||||||||||||||||||||||
Sbjct  6433  ATAATGAAGGTACTTTTAAATATATGCTCAAAAAAATCATTGGCGCTCTCGCGTCAATTA  6492

Query  6494  TTGGCGGGCTACTTGCTTTTTTATGTGTCTATTGGTTATTTCGTCTGGATACCTGGACAG  6553
             |||| |||||||||| ||||||||||||||||||||||||||||||||||||||||||||
Sbjct  6493  TTGGTGGGCTACTTGTTTTTTTATGTGTCTATTGGTTATTTCGTCTGGATACCTGGACAG  6552

Query  6554  AACGAGGGGTTTATATAGGCATCTCTATATTTTTGGCTCTTATTCTCATAAAAATACTAT  6613
             |||||||| |||||||||||  ||||||||||||||||||||||||||||||||||||||
Sbjct  6553  AACGAGGGATTTATATAGGCGCCTCTATATTTTTGGCTCTTATTCTCATAAAAATACTAT  6612

Query  6614  CATTTTTCAATGATGAATAGACGGCAGG-AAAAACCGTGAGTGTCTCACACCGATTCTTG  6672
             |||||||||||||||||||||||||||| |||||||||||||||||||||||||||||| 
Sbjct  6613  CATTTTTCAATGATGAATAGACGGCAGGAAAAAACCGTGAGTGTCTCACACCGATTCTTA  6672

Query  6673  CTGGATGTCAAATTTCGAAAGCCTGCCCTGCTGATACCCTATCAAGAAGAAACTAACCCA  6732
             |||||||||||||||||||||||||| |||||||||||||||  ||||| ||||    ||
Sbjct  6673  CTGGATGTCAAATTTCGAAAGCCTGCTCTGCTGATACCCTATACAGAAG-AACTGGTTCA  6731

Query  6733  ACAATTATCAGACAGTAGCAGGAATCGAACCCACACCAGGCAAATCACGTAGATAATTCT  6792
             |||||||||||||||||||||||||| |||||||||| || |||||| ||||||||||||
Sbjct  6732  ACAATTATCAGACAGTAGCAGGAATCAAACCCACACCGGGAAAATCATGTAGATAATTCT  6791

Query  6793  GTAAGGGTTAGTTTTGTGGTGGTCTTGATAAACGGTAAAAAATAGCTTTAACAGTCCATT  6852
             |||| |||||||||||| |||||||||||||||||| |||||||||||||||||||||||
Sbjct  6792  GTAATGGTTAGTTTTGTAGTGGTCTTGATAAACGGTCAAAAATAGCTTTAACAGTCCATT  6851

Query  6853  AGCCCAAAGGACTTCTCCGAGTCCGGGCTCCAA  6885
             |||||||||||||||||||||||||||| ||||
Sbjct  6852  AGCCCAAAGGACTTCTCCGAGTCCGGGCACCAA  6884


Range 2: 33 to 922

Score:1495 bits(809), Expect:0.0, 
Identities:864/891(97%),  Gaps:2/891(0%), Strand: Plus/Plus

Query  1    GCCCGGATAGCTCAGTCGGTAGAGCAGGGGATTGAAAATCCCCGTGTCCTTGGTTCGATT  60
            ||||||||||||||||||||||||||||||||||||||||||||||||||||||||||||
Sbjct  33   GCCCGGATAGCTCAGTCGGTAGAGCAGGGGATTGAAAATCCCCGTGTCCTTGGTTCGATT  92

Query  61   CCGAGTCCGGGCACCACCTTTCCTTTTTTACACTTCCTTATAAATCCCCATGTGTTTTTA  120
            |||||||||||||||||| |||| |||||| ||||||||| |||||||||||||||||||
Sbjct  93   CCGAGTCCGGGCACCACC-TTCCCTTTTTATACTTCCTTAAAAATCCCCATGTGTTTTTA  151

Query  121  ATTCAATGAGTTAGTGGAAAAACTCTTCCCAGCGAATTTCTATTTATCCGCCCAAATCAG  180
            ||||||||| ||||||||||||||||||||||||||||||||||||||||||||||||||
Sbjct  152  ATTCAATGATTTAGTGGAAAAACTCTTCCCAGCGAATTTCTATTTATCCGCCCAAATCAG  211

Query  181  GGGCTTTTGGTGGTCAACTCGGTGCTCAGTTCGGTTAGATAAAGGAGTGCCCTCAAATGG  240
            |||||||||||||||||||||||||||||| |||||||||||||||||||||||||||||
Sbjct  212  GGGCTTTTGGTGGTCAACTCGGTGCTCAGTCCGGTTAGATAAAGGAGTGCCCTCAAATGG  271

Query  241  CATTAACCGACAAACAAGCACGTAGTGCAAAGCCTTCTGATAAACCCTATAAACTCGTTG  300
            ||||||||||||||||||| ||||||||||||||||||||||||||||| ||||||| ||
Sbjct  272  CATTAACCGACAAACAAGCCCGTAGTGCAAAGCCTTCTGATAAACCCTACAAACTCGCTG  331

Query  301  ATACACTCGGCCTGTATCTTCTGGTAAAACCCAACGATTTTCGTATCTGGTATTTCAAAT  360
            |||||||| ||||||||||||||||||||||||||| |||||||||||||||||||||||
Sbjct  332  ATACACTCAGCCTGTATCTTCTGGTAAAACCCAACGGTTTTCGTATCTGGTATTTCAAAT  391

Query  361  ATCGTTTTGAGGGAAAAGAGTCCGGGGTATCATTCGGTCCTTATCCCGAAACCTCATTCG  420
            ||||||||||||||||||||||||||||||||||||||||||||||||||||||||||||
Sbjct  392  ATCGTTTTGAGGGAAAAGAGTCCGGGGTATCATTCGGTCCTTATCCCGAAACCTCATTCG  451

Query  421  CCCTTGTCCGCGAAAAACGCGATGCCACCCGGCGCGTACTAAAATCCGGCTTTACCCCTT  480
            ||||||||||||||||||||||||||||||||||||||||||||||||||||||||||||
Sbjct  452  CCCTTGTCCGCGAAAAACGCGATGCCACCCGGCGCGTACTAAAATCCGGCTTTACCCCTT  511

Query  481  CTCAGCAGCGCCGGGACGAAAAAAGGTTGTCAATGAATTAG-AACGTTCCAGTACATCGC  539
            |||||||||||||||||||||||||||| ||||||||| |  || ||||||||||||| |
Sbjct  512  CTCAGCAGCGCCGGGACGAAAAAAGGTTATCAATGAATGACTAATGTTCCAGTACATCTC  571

Query  540  TAGATTGTGGCATACCGGCTGCCTGAAACTCTGGTCAGAAAGTCACTCCAATAAAATTCC  599
            |||||||||||||||||||||||||||||||||||||||| ||||| |||||||||||| 
Sbjct  572  TAGATTGTGGCATACCGGCTGCCTGAAACTCTGGTCAGAAGGTCACGCCAATAAAATTCT  631

Query  600  TGTCTGCCTCCAACACTACGTTTTCCCTGATATCGGCGCAATGGGTATTTCGGCGACTTA  659
            |||||||||||||||||||||||||||||||||||||||||||| |||||||||||||||
Sbjct  632  TGTCTGCCTCCAACACTACGTTTTCCCTGATATCGGCGCAATGGATATTTCGGCGACTTA  691

Query  660  AACCCTACATCTCGCACGACTGGTCAGAGACATTGATGATAAAGGTGTGCATGTTGTTGC  719
            ||||||||||||||| ||||||||||||||||||||||||||||||||||||| ||||||
Sbjct  692  AACCCTACATCTCGCGCGACTGGTCAGAGACATTGATGATAAAGGTGTGCATGATGTTGC  751

Query  720  CGGACGTATACGCCAGCATCTGACCAAAATTATGCGCCACGCCGTACAGCAGGGAACGAT  779
            |||||||||||||||||||||||||||||| ||||||||||||||||| |||||||||||
Sbjct  752  CGGACGTATACGCCAGCATCTGACCAAAATGATGCGCCACGCCGTACAACAGGGAACGAT  811

Query  780  TAAATATAATCCGGCATTCGATCTGGATGGCGTTGTAACTCCTGTTATAACCCAGCATCA  839
            |||||||||||||||||||||||| ||||||||||||||||||||| |||||||||||||
Sbjct  812  TAAATATAATCCGGCATTCGATCTCGATGGCGTTGTAACTCCTGTTGTAACCCAGCATCA  871

Query  840  CCCCGCCCTTCCCCTGAAACGCCTGCCTGAATTGCTGGGCTATATCGACAC  890
            |||||||||||||||||||||||||||||||||||||||||||||||||||
Sbjct  872  CCCCGCCCTTCCCCTGAAACGCCTGCCTGAATTGCTGGGCTATATCGACAC  922


		
