# Supplementary material for: Whole-Genome Sequencing Analysis of Antimicrobial Resistance, Virulence Factors, and Genetic Diversity of Salmonella from Wenzhou, China
Source: Microorganisms. 2024 Oct 27;12(11):2166. doi: 10.3390/microorganisms12112166 (PMC11596050; doi:10.3390/microorganisms12112166)
Supplement: Supplementary file 1 [file microorganisms-12-02166-s001.zip › SPI Identification/S24 (SPI-11).txt]

RID: HM1T0796114	
Job Title:SPI-11;1;Salmonella-enterica-Choleraesuis-SC_B67;NC_006905_P2				
Program: BLASTN 
Subject:S24 SPI-11 ID: lcl|Query_3645707(dna) Length: 15690
Query #1: SPI-11;1;Salmonella-enterica-Choleraesuis-SC_B67;NC_006905_P2 Query ID: lcl|Query_3645705 Length: 15686

Sequences producing significant alignments:
                                                                  Scientific      Common                     Max    Total Query   E   Per.   Acc.                        
Description                                                       Name            Name            Taxid      Score  Score cover Value Ident  Len        Accession        
S24 SPI-11                                                                                        0          18127  18127 66%   0.0   98.24  15690      Query_3645707    


Alignments:

>S24 SPI-11
Sequence ID: Query_3645707 Length: 15690
Range 1: 1 to 10367

Score:18127 bits(9816), Expect:0.0, 
Identities:10190/10373(98%),  Gaps:16/10373(0%), Strand: Plus/Plus

Query  1      ATGGGCTTTCCGTCTCCTGCAAGTGACTACGTCGAGCCCCGCCTGACTGTAGATATTTTG  60
              ||||||||||||||||||||||||||||||||||||||||||||||||||||||||||||
Sbjct  1      ATGGGCTTTCCGTCTCCTGCAAGTGACTACGTCGAGCCCCGCCTGACTGTAGATATTTTG  60

Query  61     TGTGGTATCAACGCTAATAGTTGGATTGTCTATACATCAGATGGTTATGCAGTCGTTGAC  120
              ||||||||||||||||||||||||||||||||||||||||||||||||||||||||||||
Sbjct  61     TGTGGTATCAACGCTAATAGTTGGATTGTCTATACATCAGATGGTTATGCAGTCGTTGAC  120

Query  121    GTTTCACTGATTCAGCGGCAGGGAGATACAGTATTGATACGTTCTGACGGGGCATTACGT  180
              ||||||||||||||||||||||||||||||||||||||||||||||||||||||||||||
Sbjct  121    GTTTCACTGATTCAGCGGCAGGGAGATACAGTATTGATACGTTCTGACGGGGCATTACGT  180

Query  181    TTTGCAAAAATAATGGGGCAGGCGTTAATTATTGATGATGGTGAAGCGATTGAAGGCGAG  240
              ||||||||||||||||||||||||||||||||||||||||||||||||||||||||||||
Sbjct  181    TTTGCAAAAATAATGGGGCAGGCGTTAATTATTGATGATGGTGAAGCGATTGAAGGCGAG  240

Query  241    GCGCTGGATGGTGTAGTTGTTATAGGAAAAGTTACGTATTTTATTAGCCGGATAAATTTT  300
              ||||||||||||||||||||||||||||||||||||||||||||||||||||||||||||
Sbjct  241    GCGCTGGATGGTGTAGTTGTTATAGGAAAAGTTACGTATTTTATTAGCCGGATAAATTTT  300

Query  301    TCTGGCTGATTGATGTAACGTTGAGACCACGGTCCCAAtttttttACCTGACTGTATATG  360
              ||||||||||||||||||||||||||||||||||||||||||||||||||||||||||||
Sbjct  301    TCTGGCTGATTGATGTAACGTTGAGACCACGGTCCCAATTTTTTTACCTGACTGTATATG  360

Query  361    GTAATATCGCCAAGCGTCGTCTCCTGTCGTAGGTCAGACGCAGCCCTGCCGGTGGCGTCC  420
              ||||||||||||||||||||||||||||||||||||||||||||||||||||||||||||
Sbjct  361    GTAATATCGCCAAGCGTCGTCTCCTGTCGTAGGTCAGACGCAGCCCTGCCGGTGGCGTCC  420

Query  421    GGCAGGGCACCCTGACGGCTTATATAATATAACGTCTGGTTATTTCATCAGCGATTCGTT  480
              ||||||||||||||||||||||||||||||||||||||||||||||||||||||||||||
Sbjct  421    GGCAGGGCACCCTGACGGCTTATATAATATAACGTCTGGTTATTTCATCAGCGATTCGTT  480

Query  481    TAATCCGATCAGCCTCGTTTGTGTGTTCCTTTAGTACAGTTCGCGAGAATGGAATCATAG  540
              ||||||||||||||||||||||||||||||||||||||||||||||||||||||||||||
Sbjct  481    TAATCCGATCAGCCTCGTTTGTGTGTTCCTTTAGTACAGTTCGCGAGAATGGAATCATAG  540

Query  541    TCTGTAGCTCGTTTGCTGGAATATCGTAATCAATACCAGTAGCTGCAGCCCGGATAAAAT  600
              ||||||||||||||||||||||||||||||||||||||||||||||||||||||||||||
Sbjct  541    TCTGTAGCTCGTTTGCTGGAATATCGTAATCAATACCAGTAGCTGCAGCCCGGATAAAAT  600

Query  601    TTGTCACTGTATCGATTTCGACGAACGCATCGTCGACAGCTTCGCTAACTAGCTTTTGTT  660
              ||||||||||||||||||||||||||||||||||||||||||||||||||||||||||||
Sbjct  601    TTGTCACTGTATCGATTTCGACGAACGCATCGTCGACAGCTTCGCTAACTAGCTTTTGTT  660

Query  661    GCTCTTCCTGGTACTCTTTCAGTAATGTTTCAATTTTCTGGATCACTACCGGAGAAACGT  720
              ||||||||||||||||||||||||||||||||||||||||||||||||||||||||||||
Sbjct  661    GCTCTTCCTGGTACTCTTTCAGTAATGTTTCAATTTTCTGGATCACTACCGGAGAAACGT  720

Query  721    TGTTCAGCTGGAATGATACGGAATCCCCTTTGTACTTCGCCTTGATCCCCTTACCAAACA  780
              ||||||||||||||||||||||||||||||||||||||||||||||||||||||||||||
Sbjct  721    TGTTCAGCTGGAATGATACGGAATCCCCTTTGTACTTCGCCTTGATCCCCTTACCAAACA  780

Query  781    GGCGCTCACGCGTTGCAGGTTTTGTTGGTTTTTCGGCTACGTCATGTAACTGTTTCAGGA  840
              ||||||||||||||||||||||||||||||||||||||||||||||||||||||||||||
Sbjct  781    GGCGCTCACGCGTTGCAGGTTTTGTTGGTTTTTCGGCTACGTCATGTAACTGTTTCAGGA  840

Query  841    TCTCATCAGTTTCGAATGACTCACCGTCTTTCTGACGTTTGGCAAGGTGCTGGGCAAACG  900
              ||||||||||||||||||||||||||||||||||||||||||||||||||||||||||||
Sbjct  841    TCTCATCAGTTTCGAATGACTCACCGTCTTTCTGACGTTTGGCAAGGTGCTGGGCAAACG  900

Query  901    ACAGTACAGCATCCTCATTTCCCGCGTACACCTTCGCCAGGGATTCACCGGCACGAGCAC  960
              ||||||||||||||||||||||||||||||||||||||||||||||||||||||||||||
Sbjct  901    ACAGTACAGCATCCTCATTTCCCGCGTACACCTTCGCCAGGGATTCACCGGCACGAGCAC  960

Query  961    TCAGTTCATTGGGATTGCTGAATAATGCGATGATTTTTCGCGGCAGTTCGGCTGTTTTGA  1020
              ||||||||||||||||||||||||||||||||||||||||||||||||||||||||||||
Sbjct  961    TCAGTTCATTGGGATTGCTGAATAATGCGATGATTTTTCGCGGCAGTTCGGCTGTTTTGA  1020

Query  1021   TGCAGCGCATGATGATTTTCCGTGAGATATTTTCCGCCTCGGCCAGCTTACTGACGTTGT  1080
              ||||||||||||||||||||||||||||||||||||||||||||||||||||||||||||
Sbjct  1021   TGCAGCGCATGATGATTTTCCGTGAGATATTTTCCGCCTCGGCCAGCTTACTGACGTTGT  1080

Query  1081   CACCAAACTCATTTTTTAGGCGGCGGGCATAGCGTTTCCCGCGCTCATAGGCGCTGGTCT  1140
              ||||||||||||||||||||||||||||||||||||||||||||||||||||||||||||
Sbjct  1081   CACCAAACTCATTTTTTAGGCGGCGGGCATAGCGTTTCCCGCGCTCATAGGCGCTGGTCT  1140

Query  1141   GTCGATAGCTGTTGCCGATCGTGGATAACCAGGCCATCTGCTCGTCGTCCAGATCCCCGA  1200
              ||||||||||||||||||||||||||||||||||||||||||||||||||||||||||||
Sbjct  1141   GTCGATAGCTGTTGCCGATCGTGGATAACCAGGCCATCTGCTCGTCGTCCAGATCCCCGA  1200

Query  1201   CCAGAACGCGGTATTCGCTGTGCGTATAAATCGCAGTCTGGCGGCGGCGACCACCGTCAG  1260
              ||||||||||||||||||||||||||||||||||||||||||||||||||||||||||||
Sbjct  1201   CCAGAACGCGGTATTCGCTGTGCGTATAAATCGCAGTCTGGCGGCGGCGACCACCGTCAG  1260

Query  1261   CTACCTCGATAATGCCAGAAATTTTGCGGCCAAATGCCGGATTTTGTTGTCCGGACGTCA  1320
              ||||||||||||||||||||||||||||||||||||||||||||||||||||||||||||
Sbjct  1261   CTACCTCGATAATGCCAGAAATTTTGCGGCCAAATGCCGGATTTTGTTGTCCGGACGTCA  1320

Query  1321   GAAATGAAGGAATAAGGTCATCAAGAGCCGCCTGTGTCAGCAGCGCCTGGTCACGTTCGT  1380
              ||||||||||||||||||||||||||||||||||||||||||||||||||||||||||||
Sbjct  1321   GAAATGAAGGAATAAGGTCATCAAGAGCCGCCTGTGTCAGCAGCGCCTGGTCACGTTCGT  1380

Query  1381   TGCCAGACCAGACCATAGTGGCCCGTTCAACCATTTCCGCATCTACGGTTTCCAGAGTGA  1440
              ||||||||||||||||||||||||||||||||||||||||||||||||||||||||||||
Sbjct  1381   TGCCAGACCAGACCATAGTGGCCCGTTCAACCATTTCCGCATCTACGGTTTCCAGAGTGA  1440

Query  1441   ATGTGACGTCACGGCCACAGACTGGCAGGGTGACATGGTTCCCGACCATGTTTCTCACAC  1500
              ||||||||||||||||||||||||||||||||||||||||||||||||||||||||||||
Sbjct  1441   ATGTGACGTCACGGCCACAGACTGGCAGGGTGACATGGTTCCCGACCATGTTTCTCACAC  1500

Query  1501   GCTCGCTCAACAAGAGCGTACATTAAAGTTTGAAGGAAAGCACGACGTTCGGGTTCAGGT  1560
              ||||||||||||||||||||||||||||||||||||||||||||| ||||||||||||||
Sbjct  1501   GCTCGCTCAACAAGAGCGTACATTAAAGTTTGAAGGAAAGCACGATGTTCGGGTTCAGGT  1560

Query  1561   CATCAATGGTGAGCCGTGGTTTTGCCTGAAAGATGTGTGTGAAATCCTCTCCGTTTCAGT  1620
              ||||||||||||||||||||||||||||||||||||||||||||||||||||||||||||
Sbjct  1561   CATCAATGGTGAGCCGTGGTTTTGCCTGAAAGATGTGTGTGAAATCCTCTCCGTTTCAGT  1620

Query  1621   TGCCAGCCCAACACGCTTCCAGATGAGCATGGAAGGGGTTACAAAAAATGTAATCCCTAC  1680
              ||||||||||||||||||||||||||||||||||||||||||||||||||||||||||||
Sbjct  1621   TGCCAGCCCAACACGCTTCCAGATGAGCATGGAAGGGGTTACAAAAAATGTAATCCCTAC  1680

Query  1681   AGGCGGTGGCAAACAGCAACTGACTTTCGTCAATGAATCTAACCTGTACCGCGTCATTTT  1740
              ||||||||||||||||||||||||||||||||||||||||||||||||||||||||||||
Sbjct  1681   AGGCGGTGGCAAACAGCAACTGACTTTCGTCAATGAATCTAACCTGTACCGCGTCATTTT  1740

Query  1741   CCGCAGCAATAAACCGGAGGCACGGTAGTTTCAGGATTGGGTGTTTAACGTTGTTTTGCC  1800
              ||||||||||||||||||||||||||||||||||||||||||||||||||||||||||||
Sbjct  1741   CCGCAGCAATAAACCGGAGGCACGGTAGTTTCAGGATTGGGTGTTTAACGTTGTTTTGCC  1800

Query  1801   GACAATACGCAAAAGTGGCCGTTATGGGGTCAGTTTGGAGATCGGAAATTATTGTACGTT  1860
              ||||||||||||||||||||||||||||||||||||||||||||||||||||||||||||
Sbjct  1801   GACAATACGCAAAAGTGGCCGTTATGGGGTCAGTTTGGAGATCGGAAATTATTGTACGTT  1860

Query  1861   TAGCGCATTATTTAACCATAATAATTCGTAAGGGATTGATTTAGCGTCAGTGGCCTTTTT  1920
              ||||||||||||||||||||||||||||||||||||||||||||||||||||||||||||
Sbjct  1861   TAGCGCATTATTTAACCATAATAATTCGTAAGGGATTGATTTAGCGTCAGTGGCCTTTTT  1920

Query  1921   AATTATCGCGTATTCCGTATCGCATTTAGGTTATCCGATTAGACAAAATCCCCTGAAAAC  1980
              ||||||||||||||||||||||||||||||||||||||||||||||||||||||||||||
Sbjct  1921   AATTATCGCGTATTCCGTATCGCATTTAGGTTATCCGATTAGACAAAATCCCCTGAAAAC  1980

Query  1981   ACCGTATAGCGCGGGACTACAACCCCACAGCGATAGGTAAGCCTATTCAAAAATAGGCTT  2040
              ||||||||||||||||||||||||||||||||||||||||||||||||||||||||||||
Sbjct  1981   ACCGTATAGCGCGGGACTACAACCCCACAGCGATAGGTAAGCCTATTCAAAAATAGGCTT  2040

Query  2041   ACCGTACAATAATTCTTTATATCCAAACTGCCCCCTGAATGAAGTACGTGAAATCACGGA  2100
              ||||||||||||||||||||||||||||||||||||||||||||||||||||||||||||
Sbjct  2041   ACCGTACAATAATTCTTTATATCCAAACTGCCCCCTGAATGAAGTACGTGAAATCACGGA  2100

Query  2101   AAAATGGTTATCAGAATATAACGGTGAACGTCCGCATAAATCGCTGAATAATATGACACC  2160
              ||||||||||||||||||||||||||||||||||||||||||||||||||||||||||||
Sbjct  2101   AAAATGGTTATCAGAATATAACGGTGAACGTCCGCATAAATCGCTGAATAATATGACACC  2160

Query  2161   TGAGGAATACCGACAGCACCATTATTTGGCCGGGATCTCAAAAAATGCATGGAACTAAAA  2220
              ||||||||||||||||||||||||||||||||||||||||||||||||||||||||||||
Sbjct  2161   TGAGGAATACCGACAGCACCATTATTTGGCCGGGATCTCAAAAAATGCATGGAACTAAAA  2220

Query  2221   CGAGTCTATTTACAGAAGAGCCATCGTCTTCGGAGGAAAAGTAAAAATACATTATTCCGC  2280
              |||||||||||||||||||||||||||||||| |||||||||||||||||||||||||||
Sbjct  2221   CGAGTCTATTTACAGAAGAGCCATCGTCTTCGTAGGAAAAGTAAAAATACATTATTCCGC  2280

Query  2281   CCCGTTACCCAGCGCCAGGGATGCAAATTTTTTGGCGAATGTTTTTCATAAGTCATAAAG  2340
              ||||||||||||||||||||||||||||||||||||||||||||||||||||||||||||
Sbjct  2281   CCCGTTACCCAGCGCCAGGGATGCAAATTTTTTGGCGAATGTTTTTCATAAGTCATAAAG  2340

Query  2341   AGCGGGAACCTATCGGCTCCCGCTCTTTACAATTCATTGAGTTTAAAACCTCTGCCGAAA  2400
              ||||||||||||||||||||||||||||||||||||||||||||||||||||||||||||
Sbjct  2341   AGCGGGAACCTATCGGCTCCCGCTCTTTACAATTCATTGAGTTTAAAACCTCTGCCGAAA  2400

Query  2401   ATTAAAAAATGTATTTATCTGTTACCGAATGGATAAGGCCATCGCGACATAAACATCGTC  2460
              ||||||||||||||||||||||||||||||||||||||||||||||||||||||||||||
Sbjct  2401   ATTAAAAAATGTATTTATCTGTTACCGAATGGATAAGGCCATCGCGACATAAACATCGTC  2460

Query  2461   AAGGCGTCACCGAGAGACCCTATAACTATTGAATTCATGTGTAATCATTGATGCTTTATA  2520
              ||||||||||||||||||||||||||||||||||||||||||||||||||||||||||||
Sbjct  2461   AAGGCGTCACCGAGAGACCCTATAACTATTGAATTCATGTGTAATCATTGATGCTTTATA  2520

Query  2521   ATATACATGGTGCGGCTATAAGCCACATCTTCCGGATTAGTAATAGGATATCCTTTTACC  2580
              ||||||||||||||||||||||||||||||||||||||||||||||||||||||||||||
Sbjct  2521   ATATACATGGTGCGGCTATAAGCCACATCTTCCGGATTAGTAATAGGATATCCTTTTACC  2580

Query  2581   CATGGTTTAATTAGTCTTCCATTAGTTTCCTGATAAATCGGAGCAATAGGCGCCTGTTCC  2640
              ||||||||||||||||||||||||||||||||||||||||||||||||||||||||||||
Sbjct  2581   CATGGTTTAATTAGTCTTCCATTAGTTTCCTGATAAATCGGAGCAATAGGCGCCTGTTCC  2640

Query  2641   CGAAGTATTCTTTCTGCTGCATTATAATCTGCATTACGTGTCTGCAAGGTGTGCTCTGTC  2700
              ||||||||||||||||||||||||||||||||||||||||||||||||||||||||||||
Sbjct  2641   CGAAGTATTCTTTCTGCTGCATTATAATCTGCATTACGTGTCTGCAAGGTGTGCTCTGTC  2700

Query  2701   ATTGCCTGCATTATGATTTTATCGTAGGCAGGATTATTAAATCGTGAAATATTTCCCGAA  2760
              ||||||||||||||||||||||||||||||||||||||||||||||||||||||||||||
Sbjct  2701   ATTGCCTGCATTATGATTTTATCGTAGGCAGGATTATTAAATCGTGAAATATTTCCCGAA  2760

Query  2761   TGAGTAGAGGTTAACAACGACAAGAAAGTCGAGGCTTCATTATAATCCCCCACCCAAGAG  2820
              ||||||||||||||||||||||||||||||||||||||||||||||||||||||||||||
Sbjct  2761   TGAGTAGAGGTTAACAACGACAAGAAAGTCGAGGCTTCATTATAATCCCCCACCCAAGAG  2820

Query  2821   GCACGGATCACATCAAAGTTTCCATTATTACGGCTGTCGATATAGGTTTTCCACTCCTGG  2880
              ||||||||||||||||||||||||||||||||||||||||||||||||||||||||||||
Sbjct  2821   GCACGGATCACATCAAAGTTTCCATTATTACGGCTGTCGATATAGGTTTTCCACTCCTGG  2880

Query  2881   TTTTGCAATTTAACATCCACTCCTAGAttttttttCCACATCGACGCCACAGCAATAGCG  2940
              ||||||||||||||||||||||||||||||||||||||||||||||||||||||||||||
Sbjct  2881   TTTTGCAATTTAACATCCACTCCTAGATTTTTTTTCCACATCGACGCCACAGCAATAGCG  2940

Query  2941   ATTTTCTGATTGTTTTCTGAGGTATTGTAGAGAAGTCTTAAATTAAGGTGTTTTTGTGGT  3000
              ||||||||||||||||||||||||||||||||||||||||||||||||||||||||||||
Sbjct  2941   ATTTTCTGATTGTTTTCTGAGGTATTGTAGAGAAGTCTTAAATTAAGGTGTTTTTGTGGT  3000

Query  3001   CCATATCCTGCCGCACGAAGTAAACTTTTAGCCTGAGCATTAAGTTTTTCCTGGCTCATT  3060
              ||||||||||||||||||||||||||||||||||||||||||||||||||||||||||||
Sbjct  3001   CCATATCCTGCCGCACGAAGTAAACTTTTAGCCTGAGCATTAAGTTTTTCCTGGCTCATT  3060

Query  3061   TTTTCAAAGGGTGAAGGCGTAGACGTAAATCCTGCAGTTATATCAGGGGTAAAATGCCAG  3120
              ||||||||||||||||||||||||||||||||||||||||||||||||||||||||||||
Sbjct  3061   TTTTCAAAGGGTGAAGGCGTAGACGTAAATCCTGCAGTTATATCAGGGGTAAAATGCCAG  3120

Query  3121   GCGGGTTTTTCACCTGTACCTAACACTTTTTCAGTTATAAGGCGTCGATTAATCGTCATA  3180
              ||||||||||||||||||||||||||||||||||||||||||||||||||||||||||||
Sbjct  3121   GCGGGTTTTTCACCTGTACCTAACACTTTTTCAGTTATAAGGCGTCGATTAATCGTCATA  3180

Query  3181   CTTAATGCCAGACGAACGCGAGAGTCCGCAGTTGGCCCCTTTTGAGTATTAAACGCATAA  3240
              ||||||||||||||||||||||||||||||||||||||||||||||||||||||||||||
Sbjct  3181   CTTAATGCCAGACGAACGCGAGAGTCCGCAGTTGGCCCCTTTTGAGTATTAAACGCATAA  3240

Query  3241   TAGCCGGTACCTAATGTAAGCGGCGTATATACCTGTCCGGGAATATTCTTCATCAGTTGT  3300
              ||||||||||||||||||||||||||||||||||||||||||||||||||||||||||||
Sbjct  3241   TAGCCGGTACCTAATGTAAGCGGCGTATATACCTGTCCGGGAATATTCTTCATCAGTTGT  3300

Query  3301   TGGTACATAATCTTAGGAAACGTTTCTGTAATATCGATGTCACCCGCAAGATAGCGATTG  3360
              ||||||||||||||||||||||||||||||||||||||||||||||||||||||||||||
Sbjct  3301   TGGTACATAATCTTAGGAAACGTTTCTGTAATATCGATGTCACCCGCAAGATAGCGATTG  3360

Query  3361   GTCGCCTCTGACTCTTGATTGATTGGCAAAAATGTCACTTTTTGTAACACCGTTTTATCA  3420
              ||||||||||||||||||||||||||||||||||||||||||||||||||||||||||||
Sbjct  3361   GTCGCCTCTGACTCTTGATTGATTGGCAAAAATGTCACTTTTTGTAACACCGTTTTATCA  3420

Query  3421   TTATCCCAGTAATGTTTATTAGGCTCGACAACCAGCTTTTCATTCACAACGCGCTCTGTA  3480
              ||||||||||||||||||||||||||||||||||||||||||||||||||||||||||||
Sbjct  3421   TTATCCCAGTAATGTTTATTAGGCTCGACAACCAGCTTTTCATTCACAACGCGCTCTGTA  3480

Query  3481   AGCACATATGCGCCATTGCCAATCAATTTTCCTGGCTGCGTCCATTCCTTACCACTTTCA  3540
              ||||||||||||||||||||||||||||||||||||||||||||||||||||||||||||
Sbjct  3481   AGCACATATGCGCCATTGCCAATCAATTTTCCTGGCTGCGTCCATTCCTTACCACTTTCA  3540

Query  3541   ACGttttttttCTGTACCGGATAAAATGCAAAACAGGCGGTCAGTCTGGCGAACCAGGGC  3600
              ||||||||||||||||||||||||||||||||||||||||||||||||||||||||||||
Sbjct  3541   ACGTTTTTTTTCTGTACCGGATAAAATGCAAAACAGGCGGTCAGTCTGGCGAACCAGGGC  3600

Query  3601   AACGGTTTATCCAGGTGAATACGCAGGGTATGCGCGTCAATAGCCTCTACCCCAAGCTGG  3660
              ||||||||||||||||||||||||||||||||||||||||||||||||||||||||||||
Sbjct  3601   AACGGTTTATCCAGGTGAATACGCAGGGTATGCGCGTCAATAGCCTCTACCCCAAGCTGG  3660

Query  3661   TCCGGCGCGATTTTACCATTAATAATCGACTTTGCGTTTGTAATTCCTGCCAGCACGGCG  3720
              ||||||||||||||||||||||||||||||||||||||||||||||||||||||||||||
Sbjct  3661   TCCGGCGCGATTTTACCATTAATAATCGACTTTGCGTTTGTAATTCCTGCCAGCACGGCG  3720

Query  3721   AACCAGGAAAATGGCGAAAGTGTTATTGGGTCTACCAGACGTCGCCAGCTATAGACAAAA  3780
              ||||||||||||||||||||||||||||||||||||||||||||||||||||||||||||
Sbjct  3721   AACCAGGAAAATGGCGAAAGTGTTATTGGGTCTACCAGACGTCGCCAGCTATAGACAAAA  3780

Query  3781   TCCTGAGCAGTAACAGGCGTGCCATCAGACCATTTTGCATTATCTCGCAGCGTAAACGTC  3840
              ||||||||||||||||||||||||||||||||||||||||||||||||||||||||||||
Sbjct  3781   TCCTGAGCAGTAACAGGCGTGCCATCAGACCATTTTGCATTATCTCGCAGCGTAAACGTC  3840

Query  3841   CAGGTGCGATTATCGTTACTTCTCCACTGGGTGGCGACACCAGGAATAATTTCACCTTTT  3900
              ||||||||||||||||||||||||||||||||||||||||||||||||||||||||||||
Sbjct  3841   CAGGTGCGATTATCGTTACTTCTCCACTGGGTGGCGACACCAGGAATAATTTCACCTTTT  3900

Query  3901   TTATTCTGGTTAACCAACCCTTCATACAAGTCGCGGATTACCTGGATTTCAGGTAATCCT  3960
              ||||||||||||||||||||||||||||||||||||||||||||||||||||||||||||
Sbjct  3901   TTATTCTGGTTAACCAACCCTTCATACAAGTCGCGGATTACCTGGATTTCAGGTAATCCT  3960

Query  3961   ACAGCTTTTGCCGGATCTAGCGAAGCTGGCTCATCTTTTATTTGACGAACCAGTTCTTGT  4020
              ||||||||||||||||||||||||||||||||||||||||||||||||||||||||||||
Sbjct  3961   ACAGCTTTTGCCGGATCTAGCGAAGCTGGCTCATCTTTTATTTGACGAACCAGTTCTTGT  4020

Query  4021   TTCTCTGCCAGTACCACTCCGTTGGGAATATCCGCTGCATATCCCAGAGAAAAATAGCTA  4080
              ||||||||||||||||||||||||||||||||||||||||||||||||||||||||||||
Sbjct  4021   TTCTCTGCCAGTACCACTCCGTTGGGAATATCCGCTGCATATCCCAGAGAAAAATAGCTA  4080

Query  4081   ATCATTAGTATACAACAGATGACTGAGATAATATTTTGCATAAAAACCTTACGTAAAGTG  4140
              ||||||||||||||||||||||||||||||||||||||||||||||||||||||||||||
Sbjct  4081   ATCATTAGTATACAACAGATGACTGAGATAATATTTTGCATAAAAACCTTACGTAAAGTG  4140

Query  4141   ATGAAATTTTCATTATAATCAGGTTTAATAATAGTTATTCCCATTTTTAACATCACTACC  4200
              ||||||||||||||||||||||||||||||||||||||||||||||||||||||||||||
Sbjct  4141   ATGAAATTTTCATTATAATCAGGTTTAATAATAGTTATTCCCATTTTTAACATCACTACC  4200

Query  4201   TCCTTTTATGTGATAAGCTCTTAGCCAAGATTATTGATAAATAGTTAACATATGCATCCA  4260
              ||||||||||||||||||||||||||||||||||||||||||||||||||||||||||||
Sbjct  4201   TCCTTTTATGTGATAAGCTCTTAGCCAAGATTATTGATAAATAGTTAACATATGCATCCA  4260

Query  4261   CAATAAAAGGTCAACAACATTGAATAATAATTTCCATGTCTATAAAATACAGACGGTTAT  4320
              ||||||||||||||||||||||||||||||||||||||||||||||||||||||||||||
Sbjct  4261   CAATAAAAGGTCAACAACATTGAATAATAATTTCCATGTCTATAAAATACAGACGGTTAT  4320

Query  4321   GATTAATAATTATAAGTTTGGTAGAGAGTAAACCATACCTAGCGACTGATGAAGTATGTC  4380
              ||||||||||||||||||||||||||||||||||||||||||||||||||||||||||||
Sbjct  4321   GATTAATAATTATAAGTTTGGTAGAGAGTAAACCATACCTAGCGACTGATGAAGTATGTC  4380

Query  4381   GGGATAAAGGTCCATATCTGAGCTAATAAGCTCAAACTCTATTAGCACTAATTGTAGCAA  4440
              |||||||||||||||||||||||||||||||||||| |||||||||||||||||||||||
Sbjct  4381   GGGATAAAGGTCCATATCTGAGCTAATAAGCTCAAAGTCTATTAGCACTAATTGTAGCAA  4440

Query  4441   TTATACTCGCACCGTTACGCTTTATCACAGCAAAAGTATTAAGTGGCAATGGCATATTGA  4500
              ||||||||||||||||||||||||||||||||||||||||||||||||||||||||||||
Sbjct  4441   TTATACTCGCACCGTTACGCTTTATCACAGCAAAAGTATTAAGTGGCAATGGCATATTGA  4500

Query  4501   TCGCACCATGACCAAAAATATTATTTGCTTTTAACGCAATTTTATCTCCAATGAATTTTT  4560
              ||||||||||||||||||||||||||||||||||||||||||||||||||||||||||||
Sbjct  4501   TCGCACCATGACCAAAAATATTATTTGCTTTTAACGCAATTTTATCTCCAATGAATTTTT  4560

Query  4561   CTGAGAATCGGTGAATAATATAATCAAACTGACTTTGAACCAGAGGTGAGTTTGTTTTAC  4620
              ||||||||||||||||||||||||||||||||||||||||||||||||||||||||||||
Sbjct  4561   CTGAGAATCGGTGAATAATATAATCAAACTGACTTTGAACCAGAGGTGAGTTTGTTTTAC  4620

Query  4621   CACCATCTTTAATAACATCTCCAAATATCACCCCTAAGCAATTCTTTATTACTGGCGAAT  4680
              ||||||||||||||||||||||||||||||||||||||||||||||||||||||||||||
Sbjct  4621   CACCATCTTTAATAACATCTCCAAATATCACCCCTAAGCAATTCTTTATTACTGGCGAAT  4680

Query  4681   AGGCCAACCCCATCAATTTCCTAGAAAACTGGCCGGGATCATCCGCAATAGATTCTAGGA  4740
              ||||||||||||||||||||||||||||||||||||||||||||||||||||||||||||
Sbjct  4681   AGGCCAACCCCATCAATTTCCTAGAAAACTGGCCGGGATCATCCGCAATAGATTCTAGGA  4740

Query  4741   ATAGGAATTTTCCCTTAGTTTTAAGCGAAAGCCCCGAAGCCCCATTAAGCGCAGAAACCA  4800
              ||||||||||||||||||||||||||||||||||||||||||||||||||||||||||||
Sbjct  4741   ATAGGAATTTTCCCTTAGTTTTAAGCGAAAGCCCCGAAGCCCCATTAAGCGCAGAAACCA  4800

Query  4801   AAAGAGAATTTCCACCAACAATTTTACCTGTAACCTCTGTCATTGAGGCAGCAAATTTAT  4860
              ||||||||||||||||||||||||||||||||||||||||||||||||||||||||||||
Sbjct  4801   AAAGAGAATTTCCACCAACAATTTTACCTGTAACCTCTGTCATTGAGGCAGCAAATTTAT  4860

Query  4861   TAAGCGGTGATAACTCATATATAACATCTGttttttttCCGCTAAGAATATCTAATGTTG  4920
              ||||||||||||||||||||||||||||||||||||||||||||||||||||||||||||
Sbjct  4861   TAAGCGGTGATAACTCATATATAACATCTGTTTTTTTTCCGCTAAGAATATCTAATGTTG  4920

Query  4921   CTCCCAGGCCATTTTTATTGTATCCCGGAAAAATATCGCCATTAATACCCAGAACGACGG  4980
              ||||||||||||||||||||||||||||||||||||||||||||||||||||||||||||
Sbjct  4921   CTCCCAGGCCATTTTTATTGTATCCCGGAAAAATATCGCCATTAATACCCAGAACGACGG  4980

Query  4981   AGTGTATCGAGGGGAAATTTAAGTATTCATTTGCATAAATATGTAATGCCGTAATGTCAG  5040
              ||||||||||||||||||||||||||||||||||||||||||||||||||||||||||||
Sbjct  4981   AGTGTATCGAGGGGAAATTTAAGTATTCATTTGCATAAATATGTAATGCCGTAATGTCAG  5040

Query  5041   AATAGCCAATAATTGGTTTTATTTTATCTGGTTTCGGATAACTCATCAATTCGCCAAGTA  5100
              ||||||||||||||||||||||||||||||||||||||||||||||||||||||||||||
Sbjct  5041   AATAGCCAATAATTGGTTTTATTTTATCTGGTTTCGGATAACTCATCAATTCGCCAAGTA  5100

Query  5101   TACTAGCGCCCCAACCTCCGCCTGATATCGCCCAGATCGCTTTTGACTCTGAACAGAAAG  5160
              ||||||||||||||||||||||||||||||||||||||||||||||||||||||||||||
Sbjct  5101   TACTAGCGCCCCAACCTCCGCCTGATATCGCCCAGATCGCTTTTGACTCTGAACAGAAAG  5160

Query  5161   CATCATAGACAAATTTCGCGCGCTTCCAGATTGTATTAGCTTCATCCAGTAACGCTGTAG  5220
              ||||||||||||||||||||||||||||||||||||||||||||||||||||||||||||
Sbjct  5161   CATCATAGACAAATTTCGCGCGCTTCCAGATTGTATTAGCTTCATCCAGTAACGCTGTAG  5220

Query  5221   GCTCTATTAAATGATCAGGAATGTTTATCTTAAAAGGCGTGTTTTCTTTAAAGTACTGTT  5280
              ||||||||||||||||||||||||||||||||||||||||||||||||||||||||||||
Sbjct  5221   GCTCTATTAAATGATCAGGAATGTTTATCTTAAAAGGCGTGTTTTCTTTAAAGTACTGTT  5280

Query  5281   CTAtttttttGTAACGTTCTTGTGGATTATCAATTGGCGAAGATGGAGCTATAACGTCAA  5340
              ||||||||||||||||||||||||||||||||||||||||||||||||||||||||||||
Sbjct  5281   CTATTTTTTTGTAACGTTCTTGTGGATTATCAATTGGCGAAGATGGAGCTATAACGTCAA  5340

Query  5341   TGACATCCCCTTCCTTTAAAAAATCCCAGGATGGCATATTGCGTGGTGTATCTTTAATAC  5400
              ||||||||||||||||||||||||||||||||||||||||||||||||||||||||||||
Sbjct  5341   TGACATCCCCTTCCTTTAAAAAATCCCAGGATGGCATATTGCGTGGTGTATCTTTAATAC  5400

Query  5401   CAGCAAATGAATTAAAATCTAATGAGCTACAAACTGCTACACCAGTTGTTTTCAAAAGAA  5460
              ||||||||||||||||||||||||||||||||||||||||||||||||||||||||||||
Sbjct  5401   CAGCAAATGAATTAAAATCTAATGAGCTACAAACTGCTACACCAGTTGTTTTCAAAAGAA  5460

Query  5461   ATTCACGGCGAGTTACCATTATACGACCTTTTTAGTGTAGGATTTCTATTTTCATACTAT  5520
              ||||||||||||||||||||||||||||||||||||||||||||||||||||||||||||
Sbjct  5461   ATTCACGGCGAGTTACCATTATACGACCTTTTTAGTGTAGGATTTCTATTTTCATACTAT  5520

Query  5521   CATGAAGTAAATCAACATTTATTCAATAAATTGCACGTTGATCAGTTATAAAGATGCCTG  5580
              ||||||||||||||||||||||||||||||||||||||||||||||||||||||||||||
Sbjct  5521   CATGAAGTAAATCAACATTTATTCAATAAATTGCACGTTGATCAGTTATAAAGATGCCTG  5580

Query  5581   CGATGTAATTTTTTCTCCCGAATAACGGCACGGCCTAGTACGTTACCGTACTCTTCTACC  5640
              ||||||||||||||||||||||||||||||||||||||||||||||||||||||||||||
Sbjct  5581   CGATGTAATTTTTTCTCCCGAATAACGGCACGGCCTAGTACGTTACCGTACTCTTCTACC  5640

Query  5641   GGGGACTCCCGGAGCCGCCATGCTGTCCGGGATGATTTTGTCGGCTTCCTTTTTTCGTGC  5700
              ||||||||||||||||||||||||||||||||||||||||||||||||||||||||||||
Sbjct  5641   GGGGACTCCCGGAGCCGCCATGCTGTCCGGGATGATTTTGTCGGCTTCCTTTTTTCGTGC  5700

Query  5701   TCAGTGTGTCTTGTAATACTATATAAAGGATTACATCTGAGATATCAGGCGAACAGTGTG  5760
              ||||||||||||||||||||||||||||||||||||||||||||||||||||||||||||
Sbjct  5701   TCAGTGTGTCTTGTAATACTATATAAAGGATTACATCTGAGATATCAGGCGAACAGTGTG  5760

Query  5761   AAGTTGAGAAGAGTCATTTCATATCTGACATTCGTGGAGAATATCCTGAGACATTCTCCG  5820
              ||||||||||||||||||||||||||||||||||||||||||||||||||||||||||||
Sbjct  5761   AAGTTGAGAAGAGTCATTTCATATCTGACATTCGTGGAGAATATCCTGAGACATTCTCCG  5820

Query  5821   CTAATTTTAAGACGAACGGTACTGAGCACCGTTCTTAACCACTTCGCCAGAACTTACCGA  5880
              ||||||||||||||||||||||||||||||||||||||||||||||||||||||||||||
Sbjct  5821   CTAATTTTAAGACGAACGGTACTGAGCACCGTTCTTAACCACTTCGCCAGAACTTACCGA  5880

Query  5881   AGTATGGTTCTGGTTTATTAGCGCTGAGTTTGTGGGGATTACTCAGCACATAAGCGGGCT  5940
              ||||||||||||||||||||||||||||||||||||||||||||||||||||||||||||
Sbjct  5881   AGTATGGTTCTGGTTTATTAGCGCTGAGTTTGTGGGGATTACTCAGCACATAAGCGGGCT  5940

Query  5941   TTCTTGTTATTAGGGAGCCGCAGCTCCTTTACGTATCCTTTTTTATCCCCTCACCGTCTG  6000
              ||||||||||||||||||||||||||||||||||||||||||||||||||||||||||||
Sbjct  5941   TTCTTGTTATTAGGGAGCCGCAGCTCCTTTACGTATCCTTTTTTATCCCCTCACCGTCTG  6000

Query  6001   GTAGGTGTCCTGCTGGCACTGCTAACTTTCGGTTATTGCTAGTGATGTCCTATCACTGTC  6060
              ||||||||||||||||||||||||||||||||||||||||||||||||||||||||||||
Sbjct  6001   GTAGGTGTCCTGCTGGCACTGCTAACTTTCGGTTATTGCTAGTGATGTCCTATCACTGTC  6060

Query  6061   CAGTCATGATTGGTGGGCTGGCGGGAGTTGAACCCACCGCCATGCGCCAAGGATATAGTA  6120
              ||||||||||||||||||||||||||||||||||||||||||||||||||||||||||||
Sbjct  6061   CAGTCATGATTGGTGGGCTGGCGGGAGTTGAACCCACCGCCATGCGCCAAGGATATAGTA  6120

Query  6121   CAAATTATTGCTTCAAATTTGCCTCAGCCATTGCCCTTAAACGCTCAATCTGAACGTTTA  6180
              ||||||||||||||||| ||||||||||||||||||||||||||||||||||||||||||
Sbjct  6121   CAAATTATTGCTTCAAAATTGCCTCAGCCATTGCCCTTAAACGCTCAATCTGAACGTTTA  6180

Query  6181   ACTCCGAGATAATTTCTTCAGGTTGTAGATTTTTGTTGGATTGCACGAAGTCTCTGATTT  6240
              ||||||||||||||||||||||||||||||||||||||||||||||||||||||||||||
Sbjct  6181   ACTCCGAGATAATTTCTTCAGGTTGTAGATTTTTGTTGGATTGCACGAAGTCTCTGATTT  6240

Query  6241   GTATCATTTGGTGTACTCGGATCTCTAATTCACTATAAATGGTCAGCTCATCAGGGTCAT  6300
              ||||||||||||||||||||||||||||||||||||||||||||||||||||||||||||
Sbjct  6241   GTATCATTTGGTGTACTCGGATCTCTAATTCACTATAAATGGTCAGCTCATCAGGGTCAT  6300

Query  6301   CTTGGGATTGTTCGCCTGTTTCAAATTCGACAAAAGTATGGGGTGGATTGTGATAGACAC  6360
              ||||||||||||||||||||||||||||||||||||||||||||||||||||||||||||
Sbjct  6301   CTTGGGATTGTTCGCCTGTTTCAAATTCGACAAAAGTATGGGGTGGATTGTGATAGACAC  6360

Query  6361   GAGAAATCGGGATTGGCCACCACTCTTCACCGGTTACTACATCCGCATCGAATGGCACAG  6420
              ||||||||||||||||||||||||||||||||||||||||||||||||||||||||||||
Sbjct  6361   GAGAAATCGGGATTGGCCACCACTCTTCACCGGTTACTACATCCGCATCGAATGGCACAG  6420

Query  6421   TTTTATCAATCTCCATCAGTTTCTGAATGAGAACAGAAGTTTTCAAACTTATCTCCATTT  6480
              ||||||||||||||||||||||||||||||||||||||||||||||||||||||||||||
Sbjct  6421   TTTTATCAATCTCCATCAGTTTCTGAATGAGAACAGAAGTTTTCAAACTTATCTCCATTT  6480

Query  6481   AGTCCTAAAGTGGTTATCAAAACTCAACGTAAACTATACAAAATCAGCTTGTTATGATGA  6540
              ||||||||||||||||||||||||||||||||||||||||||||||||||||||||||||
Sbjct  6481   AGTCCTAAAGTGGTTATCAAAACTCAACGTAAACTATACAAAATCAGCTTGTTATGATGA  6540

Query  6541   AGGTAAAAGTGGTGGATATAGTTGCTGATAAAACGTTAAACTCTTTAAATTCAATAAACT  6600
              ||||||||||||||||||||||||||||||||||||||||||||||||||||||||||||
Sbjct  6541   AGGTAAAAGTGGTGGATATAGTTGCTGATAAAACGTTAAACTCTTTAAATTCAATAAACT  6600

Query  6601   AAGTTTGGTTGTTAAAAATGCTGCTGCGCCACATGCAGTGGTTCGAAGCCGCAGACCTGA  6660
              ||||||||||||||||||||||||||||||||||||||||||||||||| || || ||||
Sbjct  6601   AAGTTTGGTTGTTAAAAATGCTGCTGCGCCACATGCAGTGGTTCGAAGCGGCGGATCTGA  6660

Query  6661   TTGTTAAAGGTATGGAAGGCGCGATTGCCGCGAAGACCGTGACCTATGACTTCGAACGTC  6720
              |||||||||||||||||||||||||||||||||||||||||||||||||||| ||||| |
Sbjct  6661   TTGTTAAAGGTATGGAAGGCGCGATTGCCGCGAAGACCGTGACCTATGACTTTGAACGCC  6720

Query  6721   TGATGGACGGCGCTAAGCTGCTGAAATGTAGTGAGTTTGGTGACGCGATTATCGCGAATA  6780
              ||||||| |||||||||||||||||||||||||||||||| |||||||||||||| ||||
Sbjct  6721   TGATGGAAGGCGCTAAGCTGCTGAAATGTAGTGAGTTTGGCGACGCGATTATCGCAAATA  6780

Query  6781   TGTAATAACGATAATTGTTAAAAACAAAAACGGGGACTTAACGTCCCCGTTTTTA-TTAT  6839
              ||| ||||||||||||||||||||| |||||||||||||||||| |||||||||| ||||
Sbjct  6781   TGTGATAACGATAATTGTTAAAAACTAAAACGGGGACTTAACGTTCCCGTTTTTATTTAT  6840

Query  6840   TAGTATTCGAACGGTTATCAAAAC--TTTATCAAAACTCCCTCAATTCAGACCGCAATAG  6897
              ||| |||||||||||||||||||   ||||||||||||||||||||||||||||||||||
Sbjct  6841   TAGCATTCGAACGGTTATCAAAATAATTTATCAAAACTCCCTCAATTCAGACCGCAATAG  6900

Query  6898   TAGTTCATCCTTTACCCCGATCGTCATGATAACCTGAGcccccccTGAAAGCTGATAGTT  6957
              || |  |||||||||||||||||||||| ||||||||| |||||||||||| ||||||||
Sbjct  6901   TAATCTATCCTTTACCCCGATCGTCATGGTAACCTGAG-CCCCCCTGAAAGTTGATAGTT  6959

Query  6958   ACCGATTTTGATTGTAGTGGTTTTCTTAATAATGTGTGATTTGGCTATTTTTTGAAAGTG  7017
              |||| |||||||||||||||||||||| || ||||||| |||||||||||||||||||||
Sbjct  6960   ACCGGTTTTGATTGTAGTGGTTTTCTTTATGATGTGTGGTTTGGCTATTTTTTGAAAGTG  7019

Query  7018   CCTTACCAGATTTATTGTTATTATCAGGATAATTTTTTAATAAAAAGTGATGGTTTATTG  7077
              ||||| ||||||| ||||||||||||||||||| ||| ||||||| |||||  ||||| |
Sbjct  7020   CCTTATCAGATTTGTTGTTATTATCAGGATAATATTTCAATAAAAGGTGATAATTTATAG  7079

Query  7078   ATTACAATAGTGGGTAGGTTAAGTATTTTATAAAATTATTAGCATGCTTTATTTGCTCTT  7137
              | | ||||||||||||| ||||||||||||| |||| ||||| ||||||||||||| |||
Sbjct  7080   ACTGCAATAGTGGGTAGATTAAGTATTTTATGAAATCATTAGTATGCTTTATTTGCACTT  7139

Query  7138   CTACGAGGCTGCTAAGAAGTGTTGAAATATCAGCCTGATAAAGAATACGTCAGCGAAAGT  7197
              |||| | || ||||||||||||||||||||||||||||||||||||||||||||||||||
Sbjct  7140   CTACAAAGCGGCTAAGAAGTGTTGAAATATCAGCCTGATAAAGAATACGTCAGCGAAAGT  7199

Query  7198   GAATGCTATATTAGTCATAAAAATTCAGGAGACATATGCTCAAACCTATCTGCCATAGTG  7257
              |||| |  |||||||| |||||||||||||||||||||||||||||||||||| ||||||
Sbjct  7200   GAATAC--TATTAGTCGTAAAAATTCAGGAGACATATGCTCAAACCTATCTGCTATAGTG  7257

Query  7258   GAAGTATAAAGGTTCCGGAATATCTGGAAACAAATAAGGaaaaaaaTGCCGGACGTACTC  7317
              ||||| ||||||||||| |||||||||||||| ||||||||||||||| ||||| |||||
Sbjct  7258   GAAGTGTAAAGGTTCCGCAATATCTGGAAACAGATAAGGAAAAAAATGTCGGACATACTC  7317

Query  7318   CACTGTCTTCAGACATTCAGCAAGTTAGAAATGTTGTTGAAGATGTTCCGCCATTTCCAG  7377
              | ||||||||||||||||||||||||| ||||||||||||||||||||||||||||||||
Sbjct  7318   CTCTGTCTTCAGACATTCAGCAAGTTAAAAATGTTGTTGAAGATGTTCCGCCATTTCCAG  7377

Query  7378   AAAGCAGAACGGCGAGAGGTTCTGTAAGCGCAGCGTACAGGCTTTCTTTTGACGAAGTGT  7437
              |||||||| ||||||||||||||||||||||||||||||||||||||||||| |||||||
Sbjct  7378   AAAGCAGAGCGGCGAGAGGTTCTGTAAGCGCAGCGTACAGGCTTTCTTTTGATGAAGTGT  7437

Query  7438   TTTGCGGTCTCAGCAATGAAGAGCGTAAAAAGGTGTATGGTCGCCTTTTTGGAAAACAAG  7497
              |||||||||||||||||||||| |||||||||| ||| ||||||||||| ||||||||||
Sbjct  7438   TTTGCGGTCTCAGCAATGAAGAACGTAAAAAGGCGTACGGTCGCCTTTTCGGAAAACAAG  7497

Query  7498   TACTTGCGCATATTCATTCCAGGTGTCAGCGCGACGCTGACATAATAAGAGAAAAAGCGC  7557
              ||||||| |||||||||||||||||||||||||||||| |||||||||||||||||||||
Sbjct  7498   TACTTGCACATATTCATTCCAGGTGTCAGCGCGACGCTAACATAATAAGAGAAAAAGCGC  7557

Query  7558   TCAGGCGGATAAGCCGTGAGTGTGGTACCGAAATAGATTGCACTCTCTTGCTAAATAAGA  7617
              |||||||||||||||||||||||||| |||||||||||||| ||||||||||||||||||
Sbjct  7558   TCAGGCGGATAAGCCGTGAGTGTGGTGCCGAAATAGATTGCGCTCTCTTGCTAAATAAGA  7617

Query  7618   TGGTGGATATTTTACAAAATGCCCGGCTGACAATAAATTTTAATGCGGCAAAAATTGACT  7677
              |||||||| ||||||||||||||||||||||||||||||||||||| |||||||||||||
Sbjct  7618   TGGTGGATGTTTTACAAAATGCCCGGCTGACAATAAATTTTAATGCAGCAAAAATTGACT  7677

Query  7678   TTGTCTCTCTCTTAAAAAATAAAGAATATCTGAACTCTTATGCATTAGGTTGCAGACCGG  7737
              |||||||||||||||||||||||||||||||||||||||||||||||||||||||||| |
Sbjct  7678   TTGTCTCTCTCTTAAAAAATAAAGAATATCTGAACTCTTATGCATTAGGTTGCAGACCAG  7737

Query  7738   GAGATTTACCTGCTTATAATGTCGGGCGTGATTCAGTTGAAACTAAAGCATTTGAACTGG  7797
              | ||||||||||||||||||||||| ||||||||||||||||||||||||||||||||||
Sbjct  7738   GCGATTTACCTGCTTATAATGTCGGACGTGATTCAGTTGAAACTAAAGCATTTGAACTGG  7797

Query  7798   AGAAGTTTGCAGATTCACCTTATGCCCCATATGGTCAGACAGGCGGTTTTTCCGTAGCAT  7857
              ||||| || |||||||||||||||||||||||||||||||||||||||||||||||||||
Sbjct  7798   AGAAGCTTACAGATTCACCTTATGCCCCATATGGTCAGACAGGCGGTTTTTCCGTAGCAT  7857

Query  7858   ATACTCCCAACAGTAAAACTTTTAGCCCTACAAGCAGACCAGTTTATGCTGCACTGGACT  7917
              ||||||||||||||||||||||||||||||||||||||||| ||||||||||||||||||
Sbjct  7858   ATACTCCCAACAGTAAAACTTTTAGCCCTACAAGCAGACCAATTTATGCTGCACTGGACT  7917

Query  7918   TTCTGAACGGTGAAAATGGAGGTGCCAGCGCCTATGGGAAATCATTTTTTGAATTAAATG  7977
              ||||||||||||||||||||||||||||||||||||||||||||||||||||||||||||
Sbjct  7918   TTCTGAACGGTGAAAATGGAGGTGCCAGCGCCTATGGGAAATCATTTTTTGAATTAAATG  7977

Query  7978   ATAATGTAAAAACAAATTGTACATTCTCACCTTTTGATATCTACGGCCACAGATTTGGCC  8037
              ||||||||||||||||||||||||| ||||||||||||| |||||||||||||||||| |
Sbjct  7978   ATAATGTAAAAACAAATTGTACATTTTCACCTTTTGATACCTACGGCCACAGATTTGGTC  8037

Query  8038   TGGATACGAGTAAATTATCTACATTTTGGCATATGGAGAACCTGATTGCATCCTGTCAAA  8097
              |||||||||||||||||||||||||||||||||||||||||||||| |||||||||||||
Sbjct  8038   TGGATACGAGTAAATTATCTACATTTTGGCATATGGAGAACCTGATCGCATCCTGTCAAA  8097

Query  8098   ATGAtttttttGGTTATAATTGCTTTAAGAGTTTGGTTAAAATGGCTAAGGGCGAAAAAT  8157
              |||||||||||||||||||||||||||||||||||||||||||||||||||||||||| |
Sbjct  8098   ATGATTTTTTTGGTTATAATTGCTTTAAGAGTTTGGTTAAAATGGCTAAGGGCGAAAAGT  8157

Query  8158   TTTTAGCTCATTCTAATTATGGTACAGGCTATGAAGGGAATTATATAGAGGCTCATATTC  8217
              |||||||||| ||||||||||||||||||||||||||||||||||||||||||||||| |
Sbjct  8158   TTTTAGCTCACTCTAATTATGGTACAGGCTATGAAGGGAATTATATAGAGGCTCATATCC  8217

Query  8218   ATGGTGATGTATGTTTATTCAGAGATATAAAGCACGTTTATTTGTCTTTGCAAGAAAACT  8277
              ||||||||||||| ||||| ||||||||||| |||||||||||||||||||||||||| |
Sbjct  8218   ATGGTGATGTATGCTTATTTAGAGATATAAAACACGTTTATTTGTCTTTGCAAGAAAATT  8277

Query  8278   CTTACTCGGAAAGTCAACTATATGATTATG-AAAACAAATAAACCAGGCGCTTAATAGAG  8336
              |||||||| ||||||||||||||||||||| |||||||||||||||||||||||||||||
Sbjct  8278   CTTACTCGAAAAGTCAACTATATGATTATGCAAAACAAATAAACCAGGCGCTTAATAGAG  8337

Query  8337   ACTGCATAATATTATATTGACAAGCTTATTATCAGGCTCTTTAAAAGAGCTTTAAATGAT  8396
              |||||||||||||||||||||||||||||||||||  |||| ||||||||||||||||||
Sbjct  8338   ACTGCATAATATTATATTGACAAGCTTATTATCAGTTTCTTGAAAAGAGCTTTAAATGAT  8397

Query  8397   CATGAGCACATACTTCTTGAGGTAGGCAGTAACTGCTTTTATATTTATTATCTCAGGACC  8456
              ||||||| |||| ||||||||||||||||||||||||||||||||||||| || ||||||
Sbjct  8398   CATGAGCGCATATTTCTTGAGGTAGGCAGTAACTGCTTTTATATTTATTAGCTTAGGACC  8457

Query  8457   GTTCTGGCAGATACCTGTGTGGCACTTTAGTGTGGTCTGGCAAAATAGAGGAATATGGAC  8516
              | ||||||||||||||||||||||||| ||| ||| ||||||||||||||||||||||||
Sbjct  8458   GCTCTGGCAGATACCTGTGTGGCACTTCAGTATGGCCTGGCAAAATAGAGGAATATGGAC  8517

Query  8517   CAGCAGAAGCGCCTGCTGGCTGCTTTTCACTTAAAAT-GCTGGACTTCACCGGTGCTTCA  8575
              ||||||||||||||||||||| |||||||| | |||| ||||||||||| ||| ||||||
Sbjct  8518   CAGCAGAAGCGCCTGCTGGCTACTTTTCACCTTAAATCGCTGGACTTCAGCGGCGCTTCA  8577

Query  8576   GATGAAGCGACCTTCACAGTCATCAAGTGGCCTGTATTACCACAGGAGTGATTTACTGGC  8635
              ||||||||||||||||||||||||| |||||||| |||||||||||||||||||||||||
Sbjct  8578   GATGAAGCGACCTTCACAGTCATCAGGTGGCCTGCATTACCACAGGAGTGATTTACTGGC  8637

Query  8636   TATCGATATTCCTGCTCATATCAATGACAGTATTTCGCTCTTTCCCGTACATTGCTCTCC  8695
              |||||||||||||||||||||||||||||||||| |||||||||||||||||| ||||||
Sbjct  8638   TATCGATATTCCTGCTCATATCAATGACAGTATTGCGCTCTTTCCCGTACATTCCTCTCC  8697

Query  8696   CGACCAG-CTCACGGTCCAGTACATGACAGTCCTTTTCCACTTCGCTACGCCTAAttttt  8754
              ||||| | | || ||||||||||||| ||||||| ||||||||||||||| |||||||||
Sbjct  8698   CGACCTGTCGCATGGTCCAGTACATGGCAGTCCTCTTCCACTTCGCTACGTCTAATTTTT  8757

Query  8755   t-ttt---AGTTGCTCTGTTTTATTGCGCTGAATTTGTACCTCAAAACAATAATTTTAAA  8810
              | |||   ||||||||||||||||| |||||||||||||||||||||||||||||| |||
Sbjct  8758   TGTTTTTAAGTTGCTCTGTTTTATTACGCTGAATTTGTACCTCAAAACAATAATTTCAAA  8817

Query  8811   TACTTATTTGAATAtttttttttatgattttttCACgaaatgagtaaaaaacaaaatgaa  8870
              ||||||||||||||  ||||||||||||||||||||||||||||||||||||||||||||
Sbjct  8818   TACTTATTTGAATA--TTTTTTTATGATTTTTTCACGAAATGAGTAAAAAACAAAATGAA  8875

Query  8871   gaatgatatgaataattaatgcaataaaaaatgaTATCACACCAATTGATGGTCCTGTTT  8930
              |||||| ||  |||||||||||||||||||| ||||||||||||||||||||||||||||
Sbjct  8876   GAATGAGATACATAATTAATGCAATAAAAAAGGATATCACACCAATTGATGGTCCTGTTT  8935

Query  8931   TGTATACGAATAACATGCATAAAAATATAGCAAATAGATCAAGGGAAATATCCGCGATGA  8990
              ||||||||||||||||||||||||||||||||||||||||||||||||||| ||||||||
Sbjct  8936   TGTATACGAATAACATGCATAAAAATATAGCAAATAGATCAAGGGAAATATTCGCGATGA  8995

Query  8991   AATCAGTAATTATTTTGAAAAAATTCTTCATATTACCTCTTTAAAATATCTATTTTATTC  9050
              ||||||||||||||||||||||||||||||||||||||||||||||||||||| ||||||
Sbjct  8996   AATCAGTAATTATTTTGAAAAAATTCTTCATATTACCTCTTTAAAATATCTATCTTATTC  9055

Query  9051   ATCATTTTTAGGTCGGGCAGTGCTCGAAATTCTCACGTACAACGTATACGCTCCGGTTTC  9110
               ||||||||||| |||||||||||||||||||||||||||||||| |||||||| |||||
Sbjct  9056   GTCATTTTTAGGCCGGGCAGTGCTCGAAATTCTCACGTACAACGTGTACGCTCCAGTTTC  9115

Query  9111   TGCGCGCTGCCCGGCTTCACACTGGCTCCAACAAGTACGCCAGCTGGAATAGATTCCTGG  9170
              ||||||||||||||| | |||||||||||||||||||||||  |||||  || |||||||
Sbjct  9116   TGCGCGCTGCCCGGCCTTACACTGGCTCCAACAAGTACGCCCACTGGACCAGGTTCCTGG  9175

Query  9171   CGTCACATAACTTCACCTGGTTATCCACAAAAGACTCAATAAATAAACATCTTGAGTACG  9230
              ||||||||||||||||||||||||||||||||| ||||||||||||||||||||| | ||
Sbjct  9176   CGTCACATAACTTCACCTGGTTATCCACAAAAGGCTCAATAAATAAACATCTTGAATTCG  9235

Query  9231   AAAAATTACAGTGTCAGAGAATGAAATAGCGATTCGCTGTCTTCAAGCAGTGCCTTAGTA  9290
              ||||||||||||||||||||||||||| ||||||||||||||||| ||||||| ||||||
Sbjct  9236   AAAAATTACAGTGTCAGAGAATGAAATGGCGATTCGCTGTCTTCAGGCAGTGCTTTAGTA  9295

Query  9291   CCTGGCACGCGCTCTTTCGCGCTATAATTTTTATCAATGTTTGTATCGCCTGCTATTTTT  9350
              ||| ||||||| |||||||||| |||||||||||||||||||||||||||||||||||||
Sbjct  9296   CCTTGCACGCGTTCTTTCGCGCAATAATTTTTATCAATGTTTGTATCGCCTGCTATTTTT  9355

Query  9351   TAAATGTCTGCTGTATTTCGTTCATCTTTTCAGCTGCTTTTTTACGCTGACTTTCAATGT  9410
              ||||||||||||||||||||||||||||||||||||| ||||||||||||||||||||||
Sbjct  9356   TAAATGTCTGCTGTATTTCGTTCATCTTTTCAGCTGCATTTTTACGCTGACTTTCAATGT  9415

Query  9411   CTTTTCTCGATTGTTCAACAAGTTGCTGTGCTTTTTCGGCTTCtttttttGGGTCGAAAG  9470
              ||||||||||||||||||||||||||||||||||||||||||||||||| ||||||||||
Sbjct  9416   CTTTTCTCGATTGTTCAACAAGTTGCTGTGCTTTTTCGGCTTCTTTTTTGGGGTCGAAAG  9475

Query  9471   GTTCTTTGATCTCATATCCGGCAATAGAACCATCCTTATTTAAGGTCATTACCGCACGTG  9530
              |||||||| |||||||||||||||||||||||||||||||||||||||||||||||||| 
Sbjct  9476   GTTCTTTGGTCTCATATCCGGCAATAGAACCATCCTTATTTAAGGTCATTACCGCACGTC  9535

Query  9531   CTGTATTTTTAGCAGTGATGGTAATGTCATAGACGAATTCGCCATTATGAGCTATCTCTG  9590
              |||||||||||||||| ||||||||||| ||||| |||||||||||||||||||||||||
Sbjct  9536   CTGTATTTTTAGCAGTAATGGTAATGTCGTAGACAAATTCGCCATTATGAGCTATCTCTG  9595

Query  9591   CTCGTACAACGATATCGCTATCTTCCGTAACGGAAATGATGCCACTGGCGTTAGCGCGTT  9650
              ||||||||||||||||||||||||||||||||||||||||||||||||| ||||||||||
Sbjct  9596   CTCGTACAACGATATCGCTATCTTCCGTAACGGAAATGATGCCACTGGCATTAGCGCGTT  9655

Query  9651   TAATTGTTTCCTGAATACGCTCTGGTATAATGCTGAAATTGATCGAGTCGAATTTGAATA  9710
              ||||||||||||||||||||||||||||||||||||||||||||||||||||||||||||
Sbjct  9656   TAATTGTTTCCTGAATACGCTCTGGTATAATGCTGAAATTGATCGAGTCGAATTTGAATA  9715

Query  9711   AAGCCTCTTTTAGTGCTTCTTGTTTTTGCTCCTCTGTTATAGTGCCAAAGATGGTTAAGT  9770
              ||||||||||||||||||||||||||||||||||||||||||||||||||||||| ||||
Sbjct  9716   AAGCCTCTTTTAGTGCTTCTTGTTTTTGCTCCTCTGTTATAGTGCCAAAGATGGTCAAGT  9775

Query  9771   TGACAGGCGAAGGTcccccccAGTAGCCGTTGTTAAATTTAAACATCTCTACTTTAGCAG  9830
              ||||||||||||||||||||||||||||||||||||||||||||||||||||||||||||
Sbjct  9776   TGACAGGCGAAGGTCCCCCCCAGTAGCCGTTGTTAAATTTAAACATCTCTACTTTAGCAG  9835

Query  9831   GGGTGTTAACGCTTTGTCGAATGAATGAATACCCGCCCTTGAAGAAACGGACTTCAATAA  9890
              ||||||||||||||||||||||||||||||||||||||||||||||||||||||||||||
Sbjct  9836   GGGTGTTAACGCTTTGTCGAATGAATGAATACCCGCCCTTGAAGAAACGGACTTCAATAA  9895

Query  9891   TCGCAAGATTGGCTCCACCTTTTGCGTTGATATTGGCAATAGCTTTTTGCATTTCGGCTT  9950
              ||||||||||||||||||||||||||||||||||||||||||||||||||||||||||||
Sbjct  9896   TCGCAAGATTGGCTCCACCTTTTGCGTTGATATTGGCAATAGCTTTTTGCATTTCGGCTT  9955

Query  9951   TGTCGTAAAAGAACATTGATTGCTGGTGCTCtttttgctggattttttgcatgtatttct  10010
              ||||||||||||||||||||||||||||||||||||||||||||| |||||||||||| |
Sbjct  9956   TGTCGTAAAAGAACATTGATTGCTGGTGCTCTTTTTGCTGGATTTCTTGCATGTATTTTT  10015

Query  10011  cttgatttttttCAGCTTCCGCCATGGCATCTTTATCGTTATCACAGGCGCTAATTAGAG  10070
              |||||||||||||||||||| |||||||||||||||||||||||||||||||||||||||
Sbjct  10016  CTTGATTTTTTTCAGCTTCCACCATGGCATCTTTATCGTTATCACAGGCGCTAATTAGAG  10075

Query  10071  TTGCCGCGATGAAGGTAATCGGAAGTAAGAGATTTTTATATGTAACATGTATTTTATTCA  10130
              |||| |||||||||||||||||||||||||||||||||||||||||||||||||||||||
Sbjct  10076  TTGCTGCGATGAAGGTAATCGGAAGTAAGAGATTTTTATATGTAACATGTATTTTATTCA  10135

Query  10131  TGTGAAGTATTTCCCTTTTTTATATAAAATAGATAGTCTTGACTGGTCGAGACTATCCTG  10190
              |||||||||||||| || |||||||||||||||| | ||| ||| ||| || ||||||||
Sbjct  10136  TGTGAAGTATTTCCATTATTTATATAAAATAGAT-GCCTTAACTAGTCAAGGCTATCCTG  10194

Query  10191  GAAACATAGTAATAATGCGTGTGCATATCTGCAGTAAGTTTTAGTTATGCTGGTTTTATT  10250
              |||||||||||||||| ||| ||||| |||||||||||||||||| ||||||||||||||
Sbjct  10195  GAAACATAGTAATAATACGTATGCATCTCTGCAGTAAGTTTTAGTCATGCTGGTTTTATT  10254

Query  10251  TCGGATTTTTACCTGTTACTTTTTGTTCGTAAATAGGTATTTTACGTATTGATGATAAGT  10310
              || ||||||||||||||||||||||||||||||||| ||||||||||||||||||| |  
Sbjct  10255  TCAGATTTTTACCTGTTACTTTTTGTTCGTAAATAGATATTTTACGTATTGATGATCAAC  10314

Query  10311  TTAGAACCTATCCCAGTAGGCGTAATCGTTAAAGCCAGTTTGGCGAATAAAAG  10363
              |||||||||||||||||||||||||||||||||||||||||||||||||||||
Sbjct  10315  TTAGAACCTATCCCAGTAGGCGTAATCGTTAAAGCCAGTTTGGCGAATAAAAG  10367


		
