# Supplementary material for: Whole-Genome Sequencing Analysis of Antimicrobial Resistance, Virulence Factors, and Genetic Diversity of Salmonella from Wenzhou, China
Source: Microorganisms. 2024 Oct 27;12(11):2166. doi: 10.3390/microorganisms12112166 (PMC11596050; doi:10.3390/microorganisms12112166)
Supplement: Supplementary file 1 [file microorganisms-12-02166-s001.zip › Table. S3.xlsx]

## Sheet: Sheet1
Table. S3. (Fig.3 Supplementary data)
ID	Region	Barcode	Collection Year	Lab Contact	Continent	Country	Release Date	Project ID	Serovar	Source Niche	Source Type	Bio Project ID	HC20(cgMLST V2 + HierCC V1)
SAL_EA7826AA_AS	England	SAL_CA3820AA	2014	Gastrointestinal Bacteria Reference Unit, Public Health England	Europe	United Kingdom	2015-04-12	SRP042645	Liverpool	Human	Human	PRJNA248792	68
SAL_CA0143AA_AS	England	SAL_CA6124AA	2014	Gastrointestinal Bacteria Reference Unit, Public Health England	Europe	United Kingdom	2015-04-09	SRP042645	Liverpool	Human	Human	PRJNA248792	68
SAL_FA7436AA_AS	England	SAL_CA6202AA	2014	Gastrointestinal Bacteria Reference Unit, Public Health England	Europe	United Kingdom	2015-04-09	SRP042645	Liverpool	Human	Human	PRJNA248792	68
SAL_EA8668AA_AS	England	SAL_CA6301AA	2014	Gastrointestinal Bacteria Reference Unit, Public Health England	Europe	United Kingdom	2015-04-09	SRP042645	Liverpool	Human	Human	PRJNA248792	68
SAL_EA9405AA_AS	Mississippi	SAL_CA7775AA	2014	FDA Center for Food Safety and Applied Nutrition	North America	United States	2015-02-23	SRP018785	Liverpool	Poultry	Poultry	PRJNA186035	68
SAL_FA0487AA_AS		SAL_CA9429AA	2005	Food and Drug Administration - Center for Food Safety and Applied Nutrition (US)	Asia	Lebanon	2014-12-09	SRP018785	Liverpool	Environment	Plant	PRJNA186035	68
SAL_FA0903AA_AS		SAL_DA0101AA	2014	Food and Drug Administration - Center for Food Safety and Applied Nutrition (US)	Europe	Bulgaria	2014-11-18	SRP018785	Liverpool	Food	Plant	PRJNA186035	68
SAL_JA0131AA_AS	Texas	SAL_DA1307AA	2014	FDA/CFSAN/NY_State	North America	United States	2014-11-08	SRP028607	Liverpool	Livestock	Swine	PRJNA183850	68
SAL_FA1640AA_AS	California	SAL_DA1954AA	2013	Food and Drug Administration - Center for Food Safety and Applied Nutrition (US)	North America	United States	2014-10-24	SRP018785	Liverpool	Animal Feed	Animal Feed	PRJNA186035	68
SAL_FA1644AA_AS	California	SAL_DA1956AA	2013	Food and Drug Administration - Center for Food Safety and Applied Nutrition (US)	North America	United States	2014-10-24	SRP018785	Liverpool	Animal Feed	ND/Others	PRJNA186035	68
SAL_FA5003AA_AS		SAL_DA8129AA	2011	Food and Drug Administration - Center for Food Safety and Applied Nutrition (US)	Asia	Lebanon	2014-04-17	SRP018785	Liverpool	Food	Plant	PRJNA186035	68
SAL_FA5235AA_AS		SAL_DA8501AA	2011	Food and Drug Administration - Center for Food Safety and Applied Nutrition (US)	North America	United States	2014-04-01	SRP018785	Liverpool	Environment	Plant	PRJNA186035	68
SAL_FA5285AA_AS		SAL_DA8567AA	2011	FDA/CFSAN	Asia	Turkey	2014-04-01	SRP018785	Liverpool	Food	Plant	PRJNA186035	68
SAL_FA5301AA_AS		SAL_DA8587AA	2011	Food and Drug Administration - Center for Food Safety and Applied Nutrition (US)	North America	Mexico	2014-04-01	SRP018785	Liverpool	Environment	Soil/Dust	PRJNA186035	68
SAL_IA4756AA_AS	Oregon	SAL_EA3627AA	2013	FDA	North America	United States	2015-10-06	SRP063697	Liverpool	Poultry	Poultry	PRJNA292661	68
SAL_IA4361AA_AS	California	SAL_EA3757AA	2013	FDA	North America	United States	2015-10-06	SRP063697	Liverpool	Livestock	Swine	PRJNA292661	68
SAL_JA8510AA_AS	California	SAL_EA4997AA	2014	Food and Drug Administration - Center for Food Safety and Applied Nutrition (US)	North America	United States	2015-01-01	SRP018785	Liverpool	Food	Plant	PRJNA186035	68
SAL_JA9899AA_AS	Virginia	SAL_EA6340AA	2015	USDA FSIS	North America	United States	2015-12-15	SRP062916	Liverpool	Livestock	Swine	PRJNA292666	68
SAL_KA3637AA_AS	Iowa	SAL_EA9893AA	2016	Department of Agriculture - Food Safety and Inspection Service (US)	North America	United States	2016-02-09	SRP062916	Liverpool	Livestock	Swine	PRJNA292666	68
SAL_KA4177AA_AS	Maryland	SAL_FA0437AA	2016	Food and Drug Administration - Center for Food Safety and Applied Nutrition (US)	North America	United States	2015-01-01	SRP018785	Liverpool	Food	Plant	PRJNA186035	68
SAL_KA5324AA_AS	Iowa	SAL_FA1325AA	2016	Department of Agriculture - Food Safety and Inspection Service (US)	North America	United States	2016-03-02	SRP062916	Liverpool	Livestock	Swine	PRJNA292666	68
SAL_KA6306AA_AS	California	SAL_FA2245AA	2016	FDA Center for Food Safety and Applied Nutrition	North America	United States	2015-01-01	SRP063984	Liverpool	Environment	Plant	PRJNA277983	68
SAL_KA6305AA_AS	California	SAL_FA2246AA	2016	FDA Center for Food Safety and Applied Nutrition	North America	United States	2015-01-01	SRP063984	Liverpool	Environment	Plant	PRJNA277983	68
SAL_KA6562AA_AS		SAL_FA2504AA	2001	Food and Drug Administration - Center for Food Safety and Applied Nutrition (US)	Asia	Lebanon	2015-01-01	SRP018785	Liverpool	Environment	Plant	PRJNA186035	68
SAL_KA7256AA_AS	Texas	SAL_FA2696AA	2014	Food and Drug Administration (US)	North America	United States	2016-03-25	SRP062916	Liverpool	Livestock	Bovine	PRJNA292666	68
SAL_KA8876AA_AS	Iowa	SAL_FA4770AA	2016	Department of Agriculture - Food Safety and Inspection Service (US)	North America	United States	2016-04-04	SRP062916	Liverpool	Livestock	Swine	PRJNA292666	68
SAL_KA8975AA_AS	California	SAL_FA4857AA	2016	FDA Center for Food Safety and Applied Nutrition	North America	United States	2015-01-01	SRP018785	Liverpool	Environment	Plant	PRJNA186035	68
SAL_KA9857AA_AS	California	SAL_FA5719AA	2016	FDA Center for Food Safety and Applied Nutrition	North America	United States	2015-01-01	SRP018785	Liverpool	Environment	Plant	PRJNA186035	68
SAL_LA0208AA_AS		SAL_FA6145AA	2015	Centers for Disease Control and Prevention - PulseNet	North America	United States	2016-05-02	SRP040281	Liverpool	Human	Human	PRJNA230403	68
SAL_LA0576AA_AS	California	SAL_FA6366AA	2016	FDA Center for Food Safety and Applied Nutrition	North America	United States	2015-01-01	SRP018785	Liverpool	Environment	Plant	PRJNA186035	68
SAL_LA0575AA_AS	California	SAL_FA6367AA	2016	FDA Center for Food Safety and Applied Nutrition	North America	United States	2015-01-01	SRP018785	Liverpool	Environment	Plant	PRJNA186035	68
SAL_LA4825AA_AS	Georgia	SAL_FA7580AA	2016	USDA FSIS	North America	United States	2016-06-01	SRP062916	Liverpool	Livestock	Bovine	PRJNA292666	68
SAL_MA2182AA_AS	Missouri	SAL_FA8453AA	2016	USDA FSIS	North America	United States	2016-06-22	SRP040648	Liverpool	Livestock	Swine	PRJNA242847	68
SAL_MA1191AA_AS		SAL_GA5487AA	2016	PulseNet Next Generation Subtyping Methods Unit	North America	United States	2016-07-20	SRP040281	Liverpool	Human	Human	PRJNA230403	68
SAL_MA7637AA_AS	Ohio	SAL_GA9085AA	2012	FDA Center for Food Safety and Applied Nutrition	North America	United States	2015-01-01	SRP083293	Liverpool	Animal Feed	ND/Others	PRJNA338675	68
SAL_MA7862AA_AS	Texas	SAL_GA9299AA	2016	USDA FSIS	North America	United States	2016-09-16	SRP062916	Liverpool	Livestock	Bovine	PRJNA292666	68
SAL_MA8126AA_AS	Nebraska	SAL_GA9465AA	2016	USDA FSIS	North America	United States	2016-09-21	SRP062916	Liverpool	Livestock	Bovine	PRJNA292666	68
SAL_NA6110AA_AS	Florida	SAL_HA2825AA	2016	USDA FSIS	North America	United States	2016-11-04	SRP062916	Liverpool	Livestock	Bovine	PRJNA292666	68
SAL_NA6066AA_AS		SAL_HA2884AA	2014	Pulsenet	North America	United States	2016-11-03	SRP040281	Liverpool	Human	Human	PRJNA230403	68
SAL_PA0858AA_AS	Ohio	SAL_HA5817AA	2014	FDA Center for Food Safety and Applied Nutrition	North America	United States	2015-01-01	SRP083293	Liverpool	Animal Feed	Unspecified Meat	PRJNA338675	68
SAL_PA2411AA_AS	California	SAL_HA5994AA	2014	FDA Center for Food Safety and Applied Nutrition	North America	United States	2015-01-01	SRP018785	Liverpool	Animal Feed	ND/Others	PRJNA186035	68
SAL_PA3079AA_AS	California	SAL_HA6954AA	2014	FDA Center for Food Safety and Applied Nutrition	North America	United States	2015-01-01	SRP018785	Liverpool	Animal Feed	Avian	PRJNA186035	68
SAL_PA7250AA_AS	Ohio	SAL_HA8708AA	2016	FDA Center for Food Safety and Applied Nutrition	North America	United States	2015-01-01	SRP083283	Liverpool	Livestock	Bovine	PRJNA338674	68
SAL_PA9363AA_AS		SAL_IA0618AA	2016	FDA Center for Food Safety and Applied Nutrition	Asia	China	2015-01-01	SRP018785	Liverpool	Food	Plant	PRJNA186035	68
SAL_QA0846AA_AS	Minnesota	SAL_IA2008AA	2016	USDA FSIS	North America	United States	2017-01-23	SRP040648	Liverpool	Poultry	Poultry	PRJNA242847	68
SAL_QA1303AA_AS	Illinois	SAL_IA2299AA	2016	FDA Center for Food Safety and Applied Nutrition	North America	United States	2015-01-01	SRP018785	Liverpool	ND	ND/Others	PRJNA186035	68
SAL_QA2478AA_AS	Illinois	SAL_IA2754AA	2016	FDA Center for Food Safety and Applied Nutrition	North America	United States	2015-01-01	SRP018785	Liverpool	Animal Feed	Unspecified Meat	PRJNA186035	68
SAL_QA6100AA_AS	California	SAL_IA5521AA	2016	FDA Center for Food Safety and Applied Nutrition	North America	United States	2015-01-01	SRP018785	Liverpool	Food	Plant	PRJNA186035	68
SAL_QA7325AA_AS	California	SAL_IA7073AA	2016	Food and Drug Administration - Center for Food Safety and Applied Nutrition (US)	North America	United States	2017-02-22	SRP018785	Liverpool	Food	Plant	PRJNA186035	68
SAL_QA7311AA_AS	California	SAL_IA7087AA	2016	FDA Center for Food Safety and Applied Nutrition	North America	United States	2017-02-22	SRP018785	Liverpool	Food	Plant	PRJNA186035	68
SAL_QA8270AA_AS	Ohio	SAL_IA7774AA	2016	FDA Center for Food Safety and Applied Nutrition	North America	United States	2017-03-07	SRP083283	Liverpool	Poultry	Poultry	PRJNA338674	68
SAL_QA8268AA_AS	Ohio	SAL_IA7776AA	2016	FDA Center for Food Safety and Applied Nutrition	North America	United States	2017-03-07	SRP083283	Liverpool	Poultry	Poultry	PRJNA338674	68
SAL_QA8267AA_AS	Ohio	SAL_IA7777AA	2016	FDA Center for Food Safety and Applied Nutrition	North America	United States	2017-03-07	SRP083283	Liverpool	Poultry	Poultry	PRJNA338674	68
SAL_QA8266AA_AS	Ohio	SAL_IA7778AA	2016	FDA Center for Food Safety and Applied Nutrition	North America	United States	2017-03-07	SRP083283	Liverpool	Poultry	Poultry	PRJNA338674	68
SAL_QA8263AA_AS	Ohio	SAL_IA7781AA	2016	FDA Center for Food Safety and Applied Nutrition	North America	United States	2017-03-07	SRP083283	Liverpool	Poultry	Poultry	PRJNA338674	68
SAL_QA8261AA_AS	Ohio	SAL_IA7783AA	2016	FDA Center for Food Safety and Applied Nutrition	North America	United States	2017-03-07	SRP083283	Liverpool	Poultry	Poultry	PRJNA338674	68
SAL_QA8679AA_AS	Ohio	SAL_IA8136AA	2016	FDA Center for Food Safety and Applied Nutrition	North America	United States	2017-03-09	SRP083283	Liverpool	Poultry	Poultry	PRJNA338674	68
SAL_QA8670AA_AS	Ohio	SAL_IA8145AA	2016	FDA Center for Food Safety and Applied Nutrition	North America	United States	2017-03-09	SRP083283	Liverpool	Environment	Animal-related	PRJNA338674	68
SAL_QA8669AA_AS	Ohio	SAL_IA8146AA	2016	FDA Center for Food Safety and Applied Nutrition	North America	United States	2017-03-09	SRP083283	Liverpool	Environment	Animal-related	PRJNA338674	68
SAL_QA8662AA_AS	Ohio	SAL_IA8153AA	2016	FDA Center for Food Safety and Applied Nutrition	North America	United States	2017-03-09	SRP083283	Liverpool	Poultry	Poultry	PRJNA338674	68
SAL_RA2688AA_AS	Wyoming	SAL_JA0340AA	2015	Centers for Disease Control and Prevention - PulseNet	North America	United States	2017-03-28	SRP040281	Liverpool	Human	Human	PRJNA230403	68
SAL_SA0703AA_AS	Wisconsin	SAL_JA2324AA	2017	FDA Center for Food Safety and Applied Nutrition	North America	United States	2017-04-18	SRP018785	Liverpool	ND	ND/Others	PRJNA186035	68
SAL_SA3014AA_AS	Ohio	SAL_JA4273AA	2016	FDA Center for Food Safety and Applied Nutrition	North America	United States	2017-05-10	SRP083283	Liverpool	Poultry	Poultry	PRJNA338674	68
SAL_SA4683AA_AS	Ohio	SAL_JA4479AA	2016	FDA Center for Food Safety and Applied Nutrition	North America	United States	2017-05-10	SRP083283	Liverpool	Poultry	Poultry	PRJNA338674	68
SAL_SA4682AA_AS	Ohio	SAL_JA4480AA	2016	FDA Center for Food Safety and Applied Nutrition	North America	United States	2017-05-10	SRP083283	Liverpool	Environment	Animal-related	PRJNA338674	68
SAL_TA0938AA_AS		SAL_JA7098AA	2016	PulseNet Next Generation Subtyping Methods Unit	North America	United States	2017-05-25	SRP040281	Liverpool	Human	Human	PRJNA230403	68
SAL_TA2616AA_AS	Virginia	SAL_JA8554AA	2010	Food and Drug Administration - Center for Food Safety and Applied Nutrition (US)	North America	United States	2017-06-05	SRP018785	Liverpool	Poultry	Avian	PRJNA186035	68
SAL_TA4436AA_AS	California	SAL_JA9187AA	2017	FDA Center for Food Safety and Applied Nutrition	North America	United States	2017-06-09	SRP018785	Liverpool	Food	Unspecified Meat	PRJNA186035	68
SAL_TA2785AA_AS	Wisconsin	SAL_JA9637AA	2017	FDA Center for Food Safety and Applied Nutrition	North America	United States	2017-06-07	SRP018785	Liverpool	ND	ND/Others	PRJNA186035	68
SAL_TA2778AA_AS	Wisconsin	SAL_JA9644AA	2017	FDA Center for Food Safety and Applied Nutrition	North America	United States	2017-06-07	SRP018785	Liverpool	ND	ND/Others	PRJNA186035	68
SAL_TA5098AA_AS		SAL_JA9956AA		PulseNet Next Generation Subtyping Methods Unit	North America	United States	2017-06-20	SRP040281	Liverpool			PRJNA230403	68
SAL_TA4874AA_AS	Ohio	SAL_KA0179AA	2016	FDA Center for Food Safety and Applied Nutrition	North America	United States	2017-06-19	SRP083283	Liverpool	Poultry	Poultry	PRJNA338674	68
SAL_FB8989AA_AS		SAL_KA5789AA		PulseNet Next Generation Subtyping Methods Unit	North America	United States	2017-07-27	SRP040281	Liverpool			PRJNA230403	68
SAL_UA3844AA_AS		SAL_KA6772AA		PulseNet Next Generation Subtyping Methods Unit	North America	United States	2017-08-01	SRP040281	Liverpool			PRJNA230403	68
SAL_UA7258AA_AS	Illinois	SAL_KA9397AA	2017	Food and Drug Administration - Center for Food Safety and Applied Nutrition (US)	North America	United States	2017-08-22	SRP018785	Liverpool	Animal Feed	ND/Others	PRJNA186035	68
SAL_UA8616AA_AS		SAL_LA1103AA		PulseNet Next Generation Subtyping Methods Unit	North America	United States	2017-08-29	SRP040281	Liverpool			PRJNA230403	68
SAL_VA5862AA_AS	Nebraska	SAL_LA4371AA	2017	USDA FSIS	North America	United States	2017-09-15	SRP062916	Liverpool	Livestock	Swine	PRJNA292666	68
SAL_VA6240AA_AS		SAL_LA4915AA		PulseNet Next Generation Subtyping Methods Unit	North America	United States	2017-09-19	SRP040281	Liverpool			PRJNA230403	68
SAL_VA7265AA_AS	New York	SAL_LA5647AA	2017	USDA FSIS	North America	United States	2017-09-26	SRP040648	Liverpool	Poultry	Poultry	PRJNA242847	68
SAL_VA8326AA_AS	California	SAL_LA6260AA	2015	FDA	North America	United States	2017-09-27	SRP018785	Liverpool	Animal Feed	Unspecified Meat	PRJNA186035	68
SAL_VA8293AA_AS	California	SAL_LA6291AA	2015	FDA	North America	United States	2017-09-27	SRP018785	Liverpool	Food	Plant	PRJNA186035	68
SAL_VA8292AA_AS	California	SAL_LA6292AA	2015	FDA	North America	United States	2017-09-27	SRP018785	Liverpool	Environment	Plant	PRJNA186035	68
SAL_VA9792AA_AS	North Carolina	SAL_LA8227AA	2017	USDA FSIS	North America	United States	2017-10-02	SRP040648	Liverpool	Poultry	Poultry	PRJNA242847	68
SAL_WA1259AA_AS		SAL_LA9268AA	2017	PulseNet Next Generation Subtyping Methods Unit	North America	United States	2017-10-05	SRP040281	Liverpool			PRJNA230403	68
SAL_WA1992AA_AS	Florida	SAL_MA0565AA	2017	USDA FSIS	North America	United States	2017-10-11	SRP040648	Liverpool	Poultry	Poultry	PRJNA242847	68
SAL_WA3099AA_AS	California	SAL_MA1271AA	2017	FDA	North America	United States	2017-10-16	SRP018785	Liverpool	Poultry	Poultry	PRJNA186035	68
SAL_WA3196AA_AS	California	SAL_MA1516AA	2017	FDA	North America	United States	2017-10-17	SRP018785	Liverpool	Poultry	Poultry	PRJNA186035	68
SAL_WA4463AA_AS	Arkansas	SAL_MA2264AA	2017	USDA FSIS	North America	United States	2017-10-20	SRP040648	Liverpool	Poultry	Poultry	PRJNA242847	68
SAL_WA4415AA_AS	Georgia	SAL_MA2312AA	2017	USDA FSIS	North America	United States	2017-10-20	SRP040648	Liverpool	Poultry	Poultry	PRJNA242847	68
SAL_XA1357AA_AS		SAL_MA7252AA	2017	PulseNet Next Generation Subtyping Methods Unit	North America	United States	2017-11-20	SRP040281	Liverpool	Human	Human	PRJNA230403	68
SAL_XA2329AA_AS		SAL_MA7850AA		PulseNet Next Generation Subtyping Methods Unit	North America	United States	2017-11-24	SRP040281	Liverpool			PRJNA230403	68
SAL_XA3181AA_AS		SAL_MA8227AA		PulseNet Next Generation Subtyping Methods Unit	North America	United States	2017-11-29	SRP040281	Liverpool			PRJNA230403	68
SAL_YA0378AA_AS	Illinois	SAL_NA3173AA	2016	FDA Center for Food Safety and Applied Nutrition	North America	United States	2017-12-27	SRP018785	Liverpool	Animal Feed	Unspecified Meat	PRJNA186035	68
SAL_YA0377AA_AS	Illinois	SAL_NA3174AA	2016	FDA Center for Food Safety and Applied Nutrition	North America	United States	2017-12-27	SRP018785	Liverpool	Animal Feed	Unspecified Meat	PRJNA186035	68
SAL_YA2171AA_AS		SAL_NA4467AA	2017	PulseNet Next Generation Subtyping Methods Unit	North America	United States	2018-01-09	SRP040281	Liverpool	Human	Human	PRJNA230403	68
SAL_YA4851AA_AS	Ohio	SAL_NA6276AA	2017	FDA Center for Food Safety and Applied Nutrition	North America	United States	2018-01-24	SRP083283	Liverpool	Livestock	Bovine	PRJNA338674	68
SAL_YA5773AA_AS	Florida	SAL_NA8080AA	2018	USDA FSIS	North America	United States	2018-01-27	SRP040648	Liverpool	Poultry	Poultry	PRJNA242847	68
SAL_YA7808AA_AS	Georgia	SAL_NA8678AA	2012	FDA/CFSAN	North America	United States	2018-02-05	SRP018785	Liverpool	Animal Feed	Avian	PRJNA186035	68
SAL_YA9705AA_AS	Illinois	SAL_OA0932AA	2016	FDA Center for Food Safety and Applied Nutrition	North America	United States	2018-02-20	SRP018785	Liverpool	ND	ND/Others	PRJNA186035	68
SAL_ZA3607AA_AS	Illinois	SAL_OA2527AA	2016	FDA Center for Food Safety and Applied Nutrition	North America	United States	2018-03-07	SRP018785	Liverpool	Animal Feed	Unspecified Meat	PRJNA186035	68
SAL_ZA4862AA_AS	Florida	SAL_OA3768AA	2018	USDA FSIS	North America	United States	2018-03-15	SRP040648	Liverpool	Poultry	Poultry	PRJNA242847	68
SAL_ZA8661AA_AS	Tennessee	SAL_OA4334AA	2018	USDA FSIS	North America	United States	2018-03-23	SRP040648	Liverpool	Livestock	Swine	PRJNA242847	68
SAL_ZA8567AA_AS		SAL_OA4429AA		Centers for Disease Control and Prevention Enteric Diseases Laboratory Branch	North America	United States	2018-03-23	SRP040281	Liverpool			PRJNA230403	68
SAL_ZA5587AA_AS	Florida	SAL_OA5464AA	2018	USDA FSIS	North America	United States	2018-03-22	SRP040648	Liverpool	Poultry	Poultry	PRJNA242847	68
SAL_ZA5325AA_AS	South Dakota	SAL_OA5723AA	2018	FDA Center for Food Safety and Applied Nutrition	North America	United States	2018-03-20	SRP059853	Liverpool	Environment	Soil/Dust	PRJNA280335	68
SAL_AB0808AA_AS	Florida	SAL_OA9740AA	2018	USDA FSIS	North America	United States	2018-04-03	SRP040648	Liverpool	Poultry	Poultry	PRJNA242847	68
SAL_AB1515AA_AS		SAL_PA0355AA	2010	FDA Center for Food Safety and Applied Nutrition	Africa	Nigeria	2018-04-05	SRP018785	Liverpool	Livestock	Swine	PRJNA186035	68
SAL_AB1551AA_AS		SAL_PA0398AA	2011	FDA Center for Food Safety and Applied Nutrition	Africa	Nigeria	2018-04-05	SRP018785	Liverpool	Livestock	Swine	PRJNA186035	68
SAL_AB1606AA_AS	Pennsylvania	SAL_PA0447AA	2018	USDA FSIS	North America	United States	2018-04-05	SRP040648	Liverpool	Livestock	Bovine	PRJNA242847	68
SAL_AB2201AA_AS	California	SAL_PA1185AA	2016	FDA Center for Food Safety and Applied Nutrition	North America	United States	2018-04-09	SRP018785	Liverpool	ND	ND/Others	PRJNA186035	68
SAL_AB5969AA_AS	Iowa	SAL_PA4561AA	2018	USDA FSIS	North America	United States	2018-05-03	SRP062916	Liverpool	Livestock	Swine	PRJNA292666	68
SAL_AB7411AA_AS	Pennsylvania	SAL_PA6050AA	2018	USDA FSIS	North America	United States	2018-05-11	SRP040648	Liverpool	Livestock	Bovine	PRJNA242847	68
SAL_AB8064AA_AS		SAL_PA7114AA	2018	Centers for Disease Control and Prevention Enteric Diseases Laboratory Branch	North America	United States	2018-05-16	SRP040281	Liverpool	Human	Human	PRJNA230403	68
SAL_AB8750AA_AS	Tennessee	SAL_PA7347AA	2018	USDA FSIS	North America	United States	2018-05-17	SRP062916	Liverpool	Livestock	Swine	PRJNA292666	68
SAL_AB9764AA_AS		SAL_PA8389AA	2017	Public Health England	Europe	United Kingdom	2018-05-22	SRP042645	Liverpool	Human	Human	PRJNA248792	68
SAL_BB0147AA_AS		SAL_PA8585AA	2017	Public Health England	Europe	United Kingdom	2018-05-24	SRP042645	Liverpool	Human	Human	PRJNA248792	68
SAL_AB9974AA_AS		SAL_PA8758AA	2017	Public Health England	Europe	United Kingdom	2018-05-23	SRP042645	Liverpool	Human	Human	PRJNA248792	68
SAL_BB0460AA_AS		SAL_PA9212AA		Centers for Disease Control and Prevention Enteric Diseases Laboratory Branch	North America	United States	2018-05-25	SRP040281	Liverpool			PRJNA230403	68
SAL_BB0646AA_AS	Nebraska	SAL_PA9375AA	2018	USDA FSIS	North America	United States	2018-05-29	SRP062916	Liverpool	Livestock	Bovine	PRJNA292666	68
SAL_BB0968AA_AS	South Carolina	SAL_PA9437AA	2017	FDA Center for Food Safety and Applied Nutrition	North America	United States	2018-05-29	SRP018785	Liverpool	ND	ND/Others	PRJNA186035	68
SAL_BB1525AA_AS		SAL_QA0210AA		Centers for Disease Control and Prevention Enteric Diseases Laboratory Branch	North America	United States	2018-06-01	SRP040281	Liverpool			PRJNA230403	68
SAL_BB1822AA_AS		SAL_QA0291AA	2017	Public Health England	Europe	United Kingdom	2018-06-02	SRP042645	Liverpool	Human	Human	PRJNA248792	68
SAL_BB2261AA_AS	Texas	SAL_QA0614AA	2017	FDA Center for Food Safety and Applied Nutrition	North America	United States	2018-06-05	SRP018785	Liverpool	Environment	Water/River	PRJNA186035	68
SAL_BB5816AA_AS	Massachusetts	SAL_QA3984AA	2012	FDA/CFSAN	North America	United States	2018-06-14	SRP018785	Liverpool	Animal Feed	Bovine	PRJNA186035	68
SAL_BB9334AA_AS		SAL_QA7811AA	2017	Public Health England	Europe	United Kingdom	2018-06-24	SRP042645	Liverpool	Human	Human	PRJNA248792	68
SAL_BB9285AA_AS		SAL_QA7860AA	2017	Public Health England	Europe	United Kingdom	2018-06-24	SRP042645	Liverpool	Human	Human	PRJNA248792	68
SAL_CB0181AA_AS		SAL_QA8161AA	2015	Public Health England	Europe	United Kingdom	2018-06-26	SRP042645	Liverpool	Human	Human	PRJNA248792	68
SAL_CB0073AA_AS		SAL_QA8269AA	2017	Public Health England	Europe	United Kingdom	2018-06-26	SRP042645	Liverpool	Human	Human	PRJNA248792	68
SAL_CB0645AA_AS	North Carolina	SAL_QA8638AA	2018	USDA FSIS	North America	United States	2018-06-26	SRP040648	Liverpool	Poultry	Poultry	PRJNA242847	68
SAL_FB9840AA_AS		SAL_QA9936AA	2017	Public Health England	Europe	United Kingdom	2018-06-29	SRP042645	Liverpool	Human	Human	PRJNA248792	68
SAL_CB2291AA_AS	Scotland	SAL_RA0474AA		D. Brown (Scotland)	Europe	United Kingdom	2019-01-04		Liverpool				68
SAL_CB7038AA_AS	South Carolina	SAL_RA5773AA	2017	FDA Center for Food Safety and Applied Nutrition	North America	United States	2018-07-12	SRP018785	Liverpool	Environment	Soil/Dust	PRJNA186035	68
SAL_CB7035AA_AS	Missouri	SAL_RA5776AA	2017	FDA Center for Food Safety and Applied Nutrition	North America	United States	2018-07-12	SRP018785	Liverpool	Animal Feed	Unspecified Meat	PRJNA186035	68
SAL_DB0814AA_AS	Maryland	SAL_RA8775AA	2017	FDA Center for Food Safety and Applied Nutrition	North America	United States	2018-07-31	SRP061987	Liverpool	Environment	Water/River	PRJNA271470	68
SAL_DB1843AA_AS	Maryland	SAL_RA8794AA	2017	FDA Center for Food Safety and Applied Nutrition	North America	United States	2018-07-31	SRP061987	Liverpool	Environment	Water/River	PRJNA271470	68
SAL_DB1325AA_AS	Illinois	SAL_RA9271AA	2017	FDA Center for Food Safety and Applied Nutrition	North America	United States	2018-08-01	SRP018785	Liverpool	Animal Feed	ND/Others	PRJNA186035	68
SAL_DB1311AA_AS	South Carolina	SAL_RA9285AA	2013	FDA Center for Food Safety and Applied Nutrition	North America	United States	2018-08-01	SRP018785	Liverpool	Environment	Water/River	PRJNA186035	68
SAL_DB1304AA_AS	South Carolina	SAL_RA9292AA	2013	FDA Center for Food Safety and Applied Nutrition	North America	United States	2018-08-01	SRP018785	Liverpool	Environment	Soil/Dust	PRJNA186035	68
SAL_DB1935AA_AS	Illinois	SAL_RA9764AA	2017	FDA Center for Food Safety and Applied Nutrition	North America	United States	2018-08-03	SRP018785	Liverpool	Animal Feed	ND/Others	PRJNA186035	68
SAL_DB3362AA_AS	Nebraska	SAL_SA1157AA	2018	USDA FSIS	North America	United States	2018-08-14	SRP062916	Liverpool	Livestock	Swine	PRJNA292666	68
SAL_DB5418AA_AS	Louisiana	SAL_SA2673AA	2018	USDA FSIS	North America	United States	2018-08-20	SRP062916	Liverpool	Poultry	Poultry	PRJNA292666	68
SAL_DB5688AA_AS		SAL_SA3003AA	2010	FDA Center for Food Safety and Applied Nutrition	Africa	Nigeria	2018-08-28	SRP018785	Liverpool	Livestock	Swine	PRJNA186035	68
SAL_EB0439AA_AS	Nebraska	SAL_SA6049AA	2018	USDA FSIS	North America	United States	2018-09-14	SRP062916	Liverpool	Livestock	Bovine	PRJNA292666	68
SAL_EB5849AA_AS	Delaware	SAL_SA8787AA	2018	USDA FSIS	North America	United States	2018-09-24	SRP062916	Liverpool	Poultry	Poultry	PRJNA292666	68
SAL_EB5837AA_AS	Nebraska	SAL_SA8799AA	2018	USDA FSIS	North America	United States	2018-09-24	SRP062916	Liverpool	Livestock	Bovine	PRJNA292666	68
SAL_EB6427AA_AS	Maryland	SAL_SA9190AA	2017	FDA-CVM	North America	United States	2018-09-27	SRP063697	Liverpool	Poultry	Poultry	PRJNA292661	68
SAL_EB6910AA_AS	Tennessee	SAL_SA9643AA	2018	USDA FSIS	North America	United States	2018-09-28	SRP062916	Liverpool	Livestock	Swine	PRJNA292666	68
SAL_FB2401AA_AS	Louisiana	SAL_TA3955AA		FDA Center for Food Safety and Applied Nutrition	North America	United States	2018-10-25	SRP070772	Liverpool	Aquatic Animal	Fish	PRJNA298359	68
SAL_FB6552AA_AS	Nebraska	SAL_TA6972AA	2018	FDA Center for Food Safety and Applied Nutrition	North America	United States	2018-11-08	SRP018785	Liverpool	Poultry	Poultry	PRJNA186035	68
SAL_FB6482AA_AS	South Carolina	SAL_TA7037AA	2018	FDA Center for Food Safety and Applied Nutrition	North America	United States	2018-11-08	SRP018785	Liverpool	Animal Feed	ND/Others	PRJNA186035	68
SAL_FB6452AA_AS	Nebraska	SAL_TA7067AA	2017	FDA Center for Food Safety and Applied Nutrition	North America	United States	2018-11-08	SRP018785	Liverpool	ND	ND/Others	PRJNA186035	68
SAL_FB6620AA_AS	South Carolina	SAL_TA7138AA	2017	FDA Center for Food Safety and Applied Nutrition	North America	United States	2018-11-08	SRP018785	Liverpool	Aquatic Animal	Shellfish	PRJNA186035	68
SAL_FB6614AA_AS	South Carolina	SAL_TA7144AA	2017	FDA Center for Food Safety and Applied Nutrition	North America	United States	2018-11-08	SRP018785	Liverpool	Aquatic Animal	Shellfish	PRJNA186035	68
SAL_FB6605AA_AS	South Carolina	SAL_TA7152AA	2017	FDA Center for Food Safety and Applied Nutrition	North America	United States	2018-11-08	SRP018785	Liverpool	Environment	Soil/Dust	PRJNA186035	68
SAL_FB6593AA_AS	South Carolina	SAL_TA7164AA	2017	FDA Center for Food Safety and Applied Nutrition	North America	United States	2018-11-08	SRP018785	Liverpool	Animal Feed	ND/Others	PRJNA186035	68
SAL_FB6567AA_AS	Illinois	SAL_TA7190AA	2018	FDA Center for Food Safety and Applied Nutrition	North America	United States	2018-11-08	SRP018785	Liverpool	ND	ND/Others	PRJNA186035	68
SAL_GB5386AA_AS	South Carolina	SAL_TA9534AA	2018	USDA FSIS	North America	United States	2018-11-28	SRP062916	Liverpool	Poultry	Poultry	PRJNA292666	68
SAL_GB5465AA_AS	Missouri	SAL_TA9704AA	2018	FDA Center for Food Safety and Applied Nutrition	North America	United States	2018-11-28	SRP018785	Liverpool	Animal Feed	Unspecified Meat	PRJNA186035	68
SAL_HB0782AA_AS	California	SAL_UA1707AA	2018	FDA Center for Food Safety and Applied Nutrition	North America	United States	2018-12-03	SRP018785	Liverpool	Aquatic Animal	Shellfish	PRJNA186035	68
SAL_HB2617AA_AS		SAL_UA3588AA	2015	FDA Center for Food Safety and Applied Nutrition	South America	Ecuador	2018-12-10	SRP103097	Liverpool	Poultry	Poultry	PRJNA377900	68
SAL_HB3986AA_AS		SAL_UA3685AA	2014	FDA Center for Food Safety and Applied Nutrition	South America	Ecuador	2018-12-11	SRP103097	Liverpool	Poultry	Poultry	PRJNA377900	68
SAL_HB4351AA_AS	Ohio	SAL_UA4693AA	2015	FDA Center for Food Safety and Applied Nutrition	North America	United States	2018-12-11	SRP083283	Liverpool	Livestock	Swine	PRJNA338674	68
SAL_HB9892AA_AS	Ohio	SAL_UA6901AA	2015	FDA Center for Food Safety and Applied Nutrition	North America	United States	2019-01-04	SRP083283	Liverpool	Livestock	Swine	PRJNA338674	68
SAL_IB1720AA_AS		SAL_UA7481AA	2018	USDA FSIS	North America	United States	2019-01-11	SRP062916	Liverpool	Livestock	Bovine	PRJNA292666	68
SAL_IB1388AA_AS	South Carolina	SAL_UA7811AA	2017	FDA Center for Food Safety and Applied Nutrition	North America	United States	2019-01-10	SRP018785	Liverpool	ND	ND/Others	PRJNA186035	68
SAL_IB6944AA_AS	South Dakota	SAL_VA0484AA	2018	FDA Center for Food Safety and Applied Nutrition	North America	United States	2019-01-29	SRP059853	Liverpool	Wild Animal	Avian	PRJNA280335	68
SAL_IB8103AA_AS	Wisconsin	SAL_VA1463AA	2019	USDA FSIS	North America	United States	2019-02-01	SRP040648	Liverpool	Poultry	Poultry	PRJNA242847	68
SAL_IB9421AA_AS		SAL_VA1984AA	2017	Public Health England	Europe	United Kingdom	2019-02-04	SRP042645	Liverpool	Food	ND/Others	PRJNA248792	68
SAL_JB1128AA_AS	Pennsylvania	SAL_VA3144AA	2019	United States Department of Agriculture, Food Safety and Inspection Service	North America	United States	2019-02-07	SRP062916	Liverpool	Poultry	Poultry	PRJNA292666	68
SAL_JB0909AA_AS	Ohio	SAL_VA3363AA	2016	FDA Center for Food Safety and Applied Nutrition	North America	United States	2019-02-07	SRP083283	Liverpool	Livestock	Bovine	PRJNA338674	68
SAL_JB0897AA_AS	Ohio	SAL_VA3374AA	2014	FDA Center for Food Safety and Applied Nutrition	North America	United States	2019-02-07	SRP083283	Liverpool	Livestock	Bovine	PRJNA338674	68
SAL_JB4676AA_AS	California	SAL_VA4191AA	2014	California Department of Public Health	North America	United States	2018-04-01	SRP132416	Liverpool	Human	Human	PRJNA431870	68
SAL_JB6082AA_AS	Galicia	SAL_VA7031AA	2016	FDA/CFSAN	Europe	Spain	2019-02-12	SRP018785	Liverpool	Aquatic Animal	Shellfish	PRJNA186035	68
SAL_JB6077AA_AS	Galicia	SAL_VA7036AA	2016	FDA/CFSAN	Europe	Spain	2019-02-12	SRP018785	Liverpool	Aquatic Animal	Shellfish	PRJNA186035	68
SAL_JB6390AA_AS		SAL_VA7216AA	2017	Public Health England	Europe	United Kingdom	2019-02-17	SRP042645	Liverpool	Food	ND/Others	PRJNA248792	68
SAL_KB9758AA_AS	South Carolina	SAL_WA3533AA	2017	FDA Center for Food Safety and Applied Nutrition	North America	United States	2019-03-25	SRP018785	Liverpool	Animal Feed	ND/Others	PRJNA186035	68
SAL_KB9753AA_AS	South Carolina	SAL_WA3538AA	2017	FDA Center for Food Safety and Applied Nutrition	North America	United States	2019-03-25	SRP018785	Liverpool	Animal Feed	ND/Others	PRJNA186035	68
SAL_KB9752AA_AS	South Carolina	SAL_WA3539AA	2017	FDA Center for Food Safety and Applied Nutrition	North America	United States	2019-03-25	SRP018785	Liverpool	Animal Feed	ND/Others	PRJNA186035	68
SAL_KB9617AA_AS	South Carolina	SAL_WA3636AA	2017	FDA Center for Food Safety and Applied Nutrition	North America	United States	2019-03-25	SRP018785	Liverpool	Animal Feed	ND/Others	PRJNA186035	68
SAL_KB9602AA_AS	South Carolina	SAL_WA3645AA	2017	FDA Center for Food Safety and Applied Nutrition	North America	United States	2019-03-25	SRP018785	Liverpool	ND	ND/Others	PRJNA186035	68
SAL_KB9572AA_AS	South Carolina	SAL_WA3675AA	2017	FDA Center for Food Safety and Applied Nutrition	North America	United States	2019-03-25	SRP018785	Liverpool	ND	ND/Others	PRJNA186035	68
SAL_KB9724AA_AS	Ohio	SAL_WA3723AA	2016	FDA Center for Food Safety and Applied Nutrition	North America	United States	2019-03-25	SRP083283	Liverpool	Livestock	Bovine	PRJNA338674	68
SAL_KB9715AA_AS	South Carolina	SAL_WA3732AA	2017	FDA Center for Food Safety and Applied Nutrition	North America	United States	2019-03-25	SRP018785	Liverpool	Environment	Soil/Dust	PRJNA186035	68
SAL_LB1620AA_AS		SAL_WA4632AA	2019	Public Health England	Europe	United Kingdom	2019-04-05	SRP042645	Liverpool	Human	Human	PRJNA248792	68
SAL_LB8586AA_AS	Mississippi	SAL_WA7777AA	2018	FDA Center for Food Safety and Applied Nutrition	North America	United States	2019-05-06	SRP090352	Liverpool	Wild Animal	Avian	PRJNA324570	68
SAL_LB9183AA_AS		SAL_WA8161AA	2015	FDA Center for Food Safety and Applied Nutrition	South America	Ecuador	2019-05-08	SRP103097	Liverpool	Poultry	Poultry	PRJNA377900	68
SAL_MB2620AA_AS		SAL_XA0078AA	2019	USDA FSIS	North America	United States	2019-05-22	SRP040648	Liverpool	Livestock	Swine	PRJNA242847	68
SAL_MB5476AA_AS	Georgia	SAL_XA2297AA	2018	FDA-CVM	North America	United States	2019-06-06	SRP063697	Liverpool	Poultry	Poultry	PRJNA292661	68
SAL_MB7413AA_AS		SAL_XA3924AA		PulseNet Next Generation Subtyping Methods Unit	North America	United States	2019-06-11	SRP040281	Liverpool			PRJNA230403	68
SAL_NB1215AA_AS		SAL_XA6446AA	2015	FDA Center for Food Safety and Applied Nutrition	South America	Ecuador	2019-06-21	SRP103097	Liverpool	Poultry	Poultry	PRJNA377900	68
SAL_NB1212AA_AS		SAL_XA6449AA	2014	FDA Center for Food Safety and Applied Nutrition	South America	Ecuador	2019-06-21	SRP103097	Liverpool	Poultry	Poultry	PRJNA377900	68
SAL_NB1191AA_AS		SAL_XA6470AA	2015	FDA Center for Food Safety and Applied Nutrition	South America	Ecuador	2019-06-21	SRP103097	Liverpool	Poultry	Poultry	PRJNA377900	68
SAL_NB5245AA_AS	Kaduna	SAL_XA8143AA	2018	Mark Holmes	Africa	Nigeria	2019-07-03		Liverpool	Poultry	Avian		68
SAL_NB6748AA_AS		SAL_YA0267AA		PulseNet Next Generation Subtyping Methods Unit	North America	United States	2019-07-10	SRP040281	Liverpool			PRJNA230403	68
SAL_OB2640AA_AS	Florida	SAL_YA3795AA	2019	FDA Center for Food Safety and Applied Nutrition	North America	United States	2019-07-23	SRP090352	Liverpool	Livestock	Bovine	PRJNA324570	68
SAL_PB4646AA_AS	Scotland	SAL_YA8338AA		D. Brown (Scotland)	Europe	United Kingdom	2019-08-19		Liverpool				68
SAL_RB6716AA_AS	Illinois	SAL_ZA4522AA	2019	USDA FSIS	North America	United States	2019-09-27	SRP062916	Liverpool	Livestock	Bovine	PRJNA292666	68
SAL_SB5953AA_AS		SAL_ZA7651AA	2014	UNIETAR	South America	Ecuador	2019-10-16		Liverpool	Poultry	Composite Food		68
SAL_SB5956AA_AS		SAL_ZA7654AA	2014	UNIETAR	South America	Ecuador	2019-10-16		Liverpool	Poultry	Composite Food		68
SAL_SB5957AA_AS		SAL_ZA7655AA	2015	UNIETAR	South America	Ecuador	2019-10-16		Liverpool	Poultry	Composite Food		68
SAL_SB5958AA_AS		SAL_ZA7656AA	2015	UNIETAR	South America	Ecuador	2019-10-16		Liverpool	Poultry	Composite Food		68
SAL_SB6025AA_AS		SAL_ZA7711AA	2015	UNIETAR	South America	Ecuador	2019-10-17		Liverpool	Poultry	Composite Food		68
SAL_SB6039AA_AS		SAL_ZA7725AA	2015	UNIETAR	South America	Ecuador	2019-10-17		Liverpool	Poultry	Composite Food		68
SAL_SB6063AA_AS		SAL_ZA7749AA	2015	UNIETAR	South America	Ecuador	2019-10-17		Liverpool	Poultry	Avian		68
SAL_SB6098AA_AS		SAL_ZA7771AA	2016	UNIETAR	South America	Ecuador	2019-10-17		Liverpool	Poultry	Composite Food		68
SAL_SB7481AA_AS		SAL_ZA9686AA	2019	FEDERAL INSTITUTE FOR RISK ASSESSMENT (BFR)	Europe	Germany	2019-10-09	ERP114456	Liverpool	Environment	ND/Others	PRJEB31846	68
SAL_VB9689AA_AS	Florida	SAL_BB2922AA	2018	FDA Center for Food Safety and Applied Nutrition	North America	United States	2019-11-19	SRP018785	Liverpool	Poultry	Poultry	PRJNA186035	68
SAL_VB9661AA_AS	Florida	SAL_BB2950AA	2018	FDA Center for Food Safety and Applied Nutrition	North America	United States	2019-11-19	SRP018785	Liverpool	Poultry	Poultry	PRJNA186035	68
SAL_WB0857AA_AS	New York	SAL_BB3415AA	2019	USDA FSIS	North America	United States	2019-12-03	SRP040648	Liverpool	Poultry	Poultry	PRJNA242847	68
SAL_WB3142AA_AS	New York	SAL_BB3916AA	2019	USDA FSIS	North America	United States	2019-12-04	SRP040648	Liverpool	Poultry	Poultry	PRJNA242847	68
SAL_WB4740AA_AS	Arkansas	SAL_BB4484AA	2019	USDA FSIS	North America	United States	2019-12-12	SRP062916	Liverpool	Poultry	Poultry	PRJNA292666	68
SAL_AC7865AA_AS	Ohio	SAL_CB0134AA	2020	USDA FSIS	North America	United States	2020-02-13	SRP062916	Liverpool	Livestock	Swine	PRJNA292666	68
SAL_AC7655AA_AS		SAL_CB0344AA	2020	Canadian Food Inspection Agency	North America	Canada	2020-02-10	SRP171397	Liverpool	Food	ND/Others	PRJNA417863	68
SAL_AC7654AA_AS		SAL_CB0345AA	2020	Canadian Food Inspection Agency	North America	Canada	2020-02-10	SRP171397	Liverpool	Food	ND/Others	PRJNA417863	68
SAL_AC7401AA_AS		SAL_CB0598AA	2019	FDA Center for Food Safety and Applied Nutrition	North America	Mexico	2020-02-06	SRP227273	Liverpool	Environment	Water/River	PRJNA560080	68
SAL_AC6908AA_AS	Virginia	SAL_CB1161AA	2020	USDA FSIS	North America	United States	2020-02-03	SRP062916	Liverpool	Poultry	Poultry	PRJNA292666	68
SAL_BC6432AA_AS	Texas	SAL_CB3813AA	2020	USDA FSIS	North America	United States	2020-02-24	SRP040648	Liverpool	Livestock	Swine	PRJNA242847	68
SAL_DC7802AA_AS	Couva-Tabaquite-Talparo	SAL_CB6320AA	2018	FDA-CVM	North America	Trinidad and Tobago	2020-03-19	SRP253326	Liverpool	Environment	Plant	PRJNA613405	68
SAL_EC4895AA_AS	Maryland	SAL_CB7625AA	2016	PulseNet Next Generation Subtyping Methods Unit	North America	United States	2020-03-25	SRP061987	Liverpool	Human	Human	PRJNA271470	68
SAL_EC8611AA_AS	Vermont	SAL_CB7986AA	2019	FDA Center for Food Safety and Applied Nutrition	North America	United States	2020-03-31	SRP224663	Liverpool	Livestock	Bovine	PRJNA481328	68
SAL_FC5873AA_AS	Nebraska	SAL_CB9306AA	2020	United States Department of Agriculture, Food Safety and Inspection Service	North America	United States	2020-04-08	SRP040648	Liverpool	Livestock	Swine	PRJNA242847	68
SAL_HC1423AA_AS	Ohio	SAL_CB9965AA	2020	United States Department of Agriculture, Food Safety and Inspection Service		United States	2020-04-21	SRP062916	Liverpool	Livestock	Bovine	PRJNA292666	68
SAL_HC4284AA_AS		SAL_DB0603AA	2017	Ariel University	Asia	Israel	2020-04-22	SRP219303	Liverpool	Livestock	Equine	PRJNA559324	68
SAL_HC4236AA_AS	Illinois	SAL_DB0779AA	2020	United States Department of Agriculture, Food Safety and Inspection Service	North America	United States	2020-04-30	SRP040648	Liverpool	Livestock	Swine	PRJNA242847	68
SAL_HC6821AA_AS	Ontario	SAL_DB2393AA		Institut de Biologie Integrative et des Systemes		Canada	2020-05-21	SRP262570	Liverpool	Environment	Plant	PRJNA634019	68
SAL_HC9176AA_AS	Virginia	SAL_DB3831AA	2020	United States Department of Agriculture, Food Safety and Inspection Service	North America	United States	2020-06-10	SRP040648	Liverpool	Poultry	Poultry	PRJNA242847	68
SAL_HC9865AA_AS	Massachusetts	SAL_DB4412AA	2020	United States Department of Agriculture, Food Safety and Inspection Service		United States	2020-06-19	SRP040648	Liverpool	Livestock	Swine	PRJNA242847	68
SAL_IC1169AA_AS	Iowa	SAL_DB4588AA	2020	United States Department of Agriculture, Food Safety and Inspection Service	North America	United States	2020-06-23	SRP040648	Liverpool	Livestock	Swine	PRJNA242847	68
SAL_IC7037AA_AS	Wisconsin	SAL_DB5130AA	2020	United States Department of Agriculture, Food Safety and Inspection Service		United States	2020-06-10	SRP040648	Liverpool	Livestock	Swine	PRJNA242847	68
SAL_IC5183AA_AS		SAL_DB7353AA	2016	FDA Center for Food Safety and Applied Nutrition		Ecuador	2020-07-20	SRP103097	Liverpool	Poultry	Poultry	PRJNA377900	68
SAL_IC5213AA_AS		SAL_DB7407AA	2015	FDA Center for Food Safety and Applied Nutrition		Ecuador	2020-07-20	SRP103097	Liverpool	Poultry	Poultry	PRJNA377900	68
SAL_IC6195AA_AS	Nebraska	SAL_DB7899AA	2020	United States Department of Agriculture, Food Safety and Inspection Service		United States	2020-07-24	SRP040648	Liverpool	Livestock	Bovine	PRJNA242847	68
SAL_JC3120AA_AS	Mississippi	SAL_EB0594AA	2020	United States Department of Agriculture, Food Safety and Inspection Service		United States	2020-08-20	SRP062916	Liverpool	Poultry	Poultry	PRJNA292666	68
SAL_KC3645AA_AS		SAL_EB4826AA	2020	United States Department of Agriculture, Food Safety and Inspection Service		United States	2020-09-23	SRP062916	Liverpool	Livestock	Bovine	PRJNA292666	68
SAL_KC6466AA_AS	Texas	SAL_EB5947AA	2020	United States Department of Agriculture, Food Safety and Inspection Service		United States	2020-09-30	SRP062916	Liverpool	Livestock	Bovine	PRJNA292666	68
SAL_KC7359AA_AS		SAL_EB6432AA	2020	Public Health England	Europe	United Kingdom	2020-10-05	SRP042645	Liverpool	Human	Human	PRJNA248792	68
SAL_KC7312AA_AS		SAL_EB6479AA	2019	Public Health England	Europe	United Kingdom	2020-10-05	SRP042645	Liverpool	Human	Human	PRJNA248792	68
SAL_KC8358AA_AS	Nebraska	SAL_EB7490AA	2020	United States Department of Agriculture, Food Safety and Inspection Service		United States	2020-10-10	SRP062916	Liverpool	Livestock	Bovine	PRJNA292666	68
SAL_LC0268AA_AS	Texas	SAL_EB8499AA	2020	United States Department of Agriculture, Food Safety and Inspection Service		United States	2020-10-23	SRP062916	Liverpool	Livestock	Bovine	PRJNA292666	68
SAL_LC1076AA_AS	Kansas	SAL_EB8715AA	2020	Louisiana Animal Disease Diagnostics Laboratory		United States	2020-10-26	SRP121363	Liverpool	Livestock	Swine	PRJNA324575	68
SAL_LC1799AA_AS	California	SAL_EB8964AA	2020	FDA Center for Food Safety and Applied Nutrition		United States	2020-10-27	SRP018785	Liverpool	Laboratory	Laboratory	PRJNA186035	68
SAL_LC5785AA_AS	Nebraska	SAL_FB1005AA	2020	United States Department of Agriculture, Food Safety and Inspection Service		United States	2020-11-13	SRP062916	Liverpool	Livestock	Bovine	PRJNA292666	68
SAL_MC4387AA_AS	New York	SAL_FB5038AA	2020	United States Department of Agriculture, Food Safety and Inspection Service		United States	2020-12-20	SRP040648	Liverpool	Poultry	Poultry	PRJNA242847	68
SAL_MC5184AA_AS		SAL_FB5636AA	2018	National Microbiology Laboratory		Canada	2020-12-30	SRP199206	Liverpool	Human	Human	PRJNA543337	68
SAL_NC5678AA_AS	Nebraska	SAL_GB3688AA	2021	United States Department of Agriculture, Food Safety and Inspection Service		United States	2021-02-22	SRP040648	Liverpool	Livestock	Bovine	PRJNA242847	68
SAL_NC5995AA_AS		SAL_GB3943AA	2018	Hazem Ramadan: Faculty of Veterinary Medicine, Mansoura University, Mansoura-Egypt & US National Poultry Research center, USDA-ARS, Athens, Georgia-USA	Africa	Burkina Faso	2022-03-05		Liverpool	Aquatic Animal	Fish		68
SAL_NC6114AA_AS		SAL_GB4018AA	2018	Hazem Ramadan: Faculty of Veterinary Medicine, Mansoura University, Mansoura-Egypt & US National Poultry Research center, USDA-ARS, Athens, Georgia-USA	Africa	Burkina Faso	2022-03-06		Liverpool	Aquatic Animal	Fish		68
SAL_NC9201AA_AS	New York	SAL_GB6525AA	2021	United States Department of Agriculture, Food Safety and Inspection Service		United States	2021-03-11	SRP040648	Liverpool	Poultry	Poultry	PRJNA242847	68
SAL_NC9284AA_AS	Massachusetts	SAL_GB6806AA	2021	United States Department of Agriculture, Food Safety and Inspection Service		United States	2021-03-11	SRP040648	Liverpool	Livestock	Bovine	PRJNA242847	68
SAL_NC9522AA_AS		SAL_GB7218AA	2017	National Microbiology Laboratory		Canada	2021-03-12	SRP199206	Liverpool	Human	Human	PRJNA543337	68
SAL_OC1542AA_AS	New York	SAL_GB8402AA	2021	United States Department of Agriculture, Food Safety and Inspection Service		United States	2021-03-18	SRP062916	Liverpool	Livestock	Bovine	PRJNA292666	68
SAL_OC6982AA_AS	Arkansas	SAL_HB3620AA	2021	United States Department of Agriculture, Food Safety and Inspection Service		United States	2021-04-07	SRP040648	Liverpool	Poultry	Poultry	PRJNA242847	68
SAL_PC2416AA_AS	Nebraska	SAL_HB7363AA	2021	United States Department of Agriculture, Food Safety and Inspection Service		United States	2021-05-04	SRP040648	Liverpool	Livestock	Bovine	PRJNA242847	68
SAL_PC3179AA_AS	Illinois	SAL_HB8003AA	2020	Vet-LIRN: Washington State University, Animal Disease Diagnostic Laboratory	North America	United States	2021-05-07	SRP224663	Liverpool	Wild Animal	Avian	PRJNA481328	68
SAL_PC3277AA_AS	Missouri	SAL_HB8119AA	2020	Vet-LIRN: Washington State University, Animal Disease Diagnostic Laboratory		United States	2021-05-08	SRP224663	Liverpool	Livestock	Bovine	PRJNA481328	68
SAL_PC3269AA_AS	Kentucky	SAL_HB8127AA	2020	Vet-LIRN: Washington State University, Animal Disease Diagnostic Laboratory	North America	United States	2021-05-08	SRP224663	Liverpool	Livestock	Swine	PRJNA481328	68
SAL_PC3597AA_AS	Missouri	SAL_HB8290AA	2021	PulseNet Next Generation Subtyping Methods Unit		United States	2021-05-10	SRP063697	Liverpool	Poultry	Poultry	PRJNA292661	68
SAL_QC0837AA_AS		SAL_IB3406AA	2021	PulseNet Next Generation Subtyping Methods Unit	North America	United States	2021-06-21	SRP040281	Liverpool			PRJNA230403	68
SAL_QC2575AA_AS	Nebraska	SAL_IB4243AA	2021	United States Department of Agriculture, Food Safety and Inspection Service		United States	2021-06-29	SRP040648	Liverpool	Livestock	Bovine	PRJNA242847	68
SAL_QC5418AA_AS		SAL_IB6407AA	2015	FDA Center for Food Safety and Applied Nutrition		Ecuador	2021-07-08	SRP103097	Liverpool	Poultry	Poultry	PRJNA377900	68
SAL_QC6224AA_AS	South Carolina	SAL_IB6948AA	2021	PulseNet Next Generation Subtyping Methods Unit		United States	2021-07-12	SRP308329	Liverpool	Poultry	Poultry	PRJNA669829	68
SAL_QC6476AA_AS		SAL_IB7119AA	2021	PulseNet Next Generation Subtyping Methods Unit	North America	United States	2021-07-13	SRP300617	Liverpool	Wild Animal	Avian	PRJNA675624	68
SAL_QC8786AA_AS	Illinois	SAL_IB8708AA	2021	FDA Center for Food Safety and Applied Nutrition	North America	United States	2021-07-27	SRP018785	Liverpool	Environment	Water/River	PRJNA186035	68
SAL_QC8785AA_AS	Illinois	SAL_IB8709AA	2021	FDA Center for Food Safety and Applied Nutrition	North America	United States	2021-07-27	SRP018785	Liverpool	Environment	Water/River	PRJNA186035	68
SAL_QC8784AA_AS	Illinois	SAL_IB8710AA	2021	FDA Center for Food Safety and Applied Nutrition	North America	United States	2021-07-27	SRP018785	Liverpool	Environment	Water/River	PRJNA186035	68
SAL_QC8783AA_AS	Illinois	SAL_IB8711AA	2021	FDA Center for Food Safety and Applied Nutrition	North America	United States	2021-07-27	SRP018785	Liverpool	Environment	Water/River	PRJNA186035	68
SAL_QC8782AA_AS	Illinois	SAL_IB8712AA	2021	FDA Center for Food Safety and Applied Nutrition	North America	United States	2021-07-27	SRP018785	Liverpool	Environment	Water/River	PRJNA186035	68
SAL_RC0400AA_AS		SAL_JB0029AA	2021	Public Health England	Europe	United Kingdom	2021-08-06	SRP042645	Liverpool	Human	Human	PRJNA248792	68
SAL_RC1883AA_AS	Scotland	SAL_JB0870AA		D. Brown (Scotland)	Europe	United Kingdom	2021-08-16		Liverpool				68
SAL_RC3295AA_AS	New York	SAL_JB1790AA	2021	United States Department of Agriculture, Food Safety and Inspection Service		United States	2021-08-25	SRP062916	Liverpool	Livestock	Bovine	PRJNA292666	68
SAL_RC3280AA_AS		SAL_JB1805AA	2021	Canadian Food Inspection Agency		Canada	2021-08-25	SRP171397	Liverpool	Food	ND/Others	PRJNA417863	68
SAL_RC3279AA_AS		SAL_JB1806AA	2021	Canadian Food Inspection Agency		Canada	2021-08-25	SRP171397	Liverpool	Food	ND/Others	PRJNA417863	68
SAL_RC3278AA_AS		SAL_JB1807AA	2021	Canadian Food Inspection Agency		Canada	2021-08-25	SRP171397	Liverpool	Food	ND/Others	PRJNA417863	68
SAL_RC3263AA_AS	Wisconsin	SAL_JB1822AA	2021	United States Department of Agriculture, Food Safety and Inspection Service		United States	2021-08-24	SRP040648	Liverpool	Poultry	Poultry	PRJNA242847	68
SAL_RC3789AA_AS		SAL_JB2106AA	2021	PulseNet Next Generation Subtyping Methods Unit	North America	United States	2021-09-01	SRP300617	Liverpool			PRJNA675624	68
SAL_SC0735AA_AS		SAL_JB8505AA	2021	Public Health England	Europe	United Kingdom	2021-10-05	SRP042645	Liverpool	Human	Human	PRJNA248792	68
SAL_SC1812AA_AS	Nebraska	SAL_JB9514AA	2021	United States Department of Agriculture, Food Safety and Inspection Service		United States	2021-10-12	SRP062916	Liverpool	Livestock	Bovine	PRJNA292666	68
SAL_SC1658AA_AS		SAL_JB9665AA	2021	Public Health England	Europe	United Kingdom	2021-10-12	SRP042645	Liverpool	Human	Human	PRJNA248792	68
SAL_SC3304AA_AS		SAL_KB0509AA	2021	Public Health England	Europe	United Kingdom	2021-10-19	SRP042645	Liverpool	Human	Human	PRJNA248792	68
SAL_SC4637AA_AS	New York	SAL_KB2026AA	2020	FDA-CVM		United States	2021-10-31	SRP063697	Liverpool	Poultry	Poultry	PRJNA292661	68
SAL_SC5091AA_AS		SAL_KB2451AA	2021	PulseNet Next Generation Subtyping Methods Unit	North America	United States	2021-11-02	SRP040281	Liverpool			PRJNA230403	68
SAL_SC5919AA_AS		SAL_KB3231AA	2021	PulseNet Next Generation Subtyping Methods Unit	North America	United States	2021-11-10	SRP300617	Liverpool	Livestock	Bovine	PRJNA675624	68
SAL_SC8111AA_AS	Georgia	SAL_KB5382AA	2021	United States Department of Agriculture, Food Safety and Inspection Service	North America	United States	2021-11-18	SRP040648	Liverpool	Poultry	Poultry	PRJNA242847	68
SAL_TC0519AA_AS		SAL_KB7236AA	2021	PulseNet Next Generation Subtyping Methods Unit	North America	United States	2021-12-27	SRP040281	Liverpool			PRJNA230403	68
SAL_TC0691AA_AS	North Carolina	SAL_KB7575AA	2021	United States Department of Agriculture, Food Safety and Inspection Service		United States	2022-01-03	SRP040648	Liverpool	Poultry	Poultry	PRJNA242847	68
SAL_TC2415AA_AS	Zhejiang	SAL_KB9436AA	2020	jinyafang	Asia	China	2023-02-01		Liverpool	Human	Human		68
SAL_TC2416AA_AS	Zhejiang	SAL_KB9437AA	2020	jinyafang	Asia	China	2023-02-01		Liverpool	Human	Human		68
SAL_TC2417AA_AS	Zhejiang	SAL_KB9438AA	2020	jinyafang	Asia	China	2023-02-02		Liverpool	Human	Human		68
SAL_TC2419AA_AS	Zhejiang	SAL_KB9440AA	2020	jinyafang	Asia	China	2023-02-02		Liverpool	Human	Human		68
SAL_TC2420AA_AS	Zhejiang	SAL_KB9441AA	2020	jinyafang	Asia	China	2023-02-02		Liverpool	Human	Human		68
SAL_TC3927AA_AS		SAL_LB0206AA	2022	PulseNet Next Generation Subtyping Methods Unit	North America	United States	2022-01-31	SRP040281	Liverpool			PRJNA230403	68
SAL_TC5845AA_AS	Kansas	SAL_LB1908AA	2022	United States Department of Agriculture, Food Safety and Inspection Service		United States	2022-02-23	SRP062916	Liverpool	Livestock	Swine	PRJNA292666	68
SAL_TC7271AA_AS		SAL_LB3081AA	2022	FDA Center for Food Safety and Applied Nutrition		Lebanon	2022-03-07	SRP018785	Liverpool	Food	Plant	PRJNA186035	68
SAL_TC7272AA_AS		SAL_LB3082AA	2022	FDA Center for Food Safety and Applied Nutrition		Lebanon	2022-03-07	SRP018785	Liverpool	Food	Plant	PRJNA186035	68
SAL_TC7645AA_AS		SAL_LB3418AA	2022	FDA Center for Food Safety and Applied Nutrition		Lebanon	2022-03-14	SRP018785	Liverpool	Food	Plant	PRJNA186035	68
SAL_TC9076AA_AS	Missouri	SAL_LB4933AA	2022	United States Department of Agriculture, Food Safety and Inspection Service		United States	2022-03-28	SRP062916	Liverpool	Livestock	Bovine	PRJNA292666	68
SAL_TC9963AA_AS	Minnesota	SAL_LB5800AA	2022	United States Department of Agriculture, Food Safety and Inspection Service		United States	2022-04-08	SRP062916	Liverpool	Livestock	Swine	PRJNA292666	68
SAL_UC1399AA_AS	Wisconsin	SAL_LB7282AA	2022	United States Department of Agriculture, Food Safety and Inspection Service		United States	2022-04-17	SRP040648	Liverpool	Livestock	Swine	PRJNA242847	68
SAL_UC2647AA_AS	Kansas	SAL_LB8206AA	2022	United States Department of Agriculture, Food Safety and Inspection Service		United States	2022-05-05	SRP040648	Liverpool	Livestock	Swine	PRJNA242847	68
SAL_UC3292AA_AS		SAL_LB9003AA	2022	PulseNet Next Generation Subtyping Methods Unit	North America	United States	2022-05-11	SRP040281	Liverpool			PRJNA230403	68
SAL_UC3301AA_AS		SAL_LB9012AA	2022	PulseNet Next Generation Subtyping Methods Unit	North America	United States	2022-05-11	SRP040281	Liverpool			PRJNA230403	68
SAL_UC4678AA_AS	Ohio	SAL_MB0543AA	2021	Vet-LIRN Project: Ohio Department of Agriculture | Animal Disease Diagnostic Laboratory		United States	2022-05-27	SRP115297	Liverpool	Livestock	Bovine	PRJNA316452	68
SAL_UC4805AA_AS		SAL_MB0670AA	2022	PulseNet Next Generation Subtyping Methods Unit	North America	United States	2022-05-26	SRP040281	Liverpool			PRJNA230403	68
SAL_UC4882AA_AS		SAL_MB0707AA	2022	PulseNet Next Generation Subtyping Methods Unit	North America	United States	2022-05-26	SRP040281	Liverpool			PRJNA230403	68
SAL_UC4956AA_AS	Nebraska	SAL_MB0781AA	2022	United States Department of Agriculture, Food Safety and Inspection Service		United States	2022-05-24	SRP040648	Liverpool	Livestock	Bovine	PRJNA242847	68
SAL_UC5736AA_AS		SAL_MB1740AA	2022	PulseNet Next Generation Subtyping Methods Unit	North America	United States	2022-05-17	SRP040281	Liverpool			PRJNA230403	68
SAL_UC5867AA_AS	New York	SAL_MB1871AA	2022	United States Department of Agriculture, Food Safety and Inspection Service		United States	2022-05-13	SRP040648	Liverpool	Poultry	Poultry	PRJNA242847	68
SAL_UC8240AA_AS	Minnesota	SAL_MB3982AA	2022	United States Department of Agriculture, Food Safety and Inspection Service		United States	2022-01-27	SRP062916	Liverpool	Poultry	Poultry	PRJNA292666	68
SAL_UC9514AA_AS	Iowa	SAL_MB5049AA	2021	United States Department of Agriculture, Food Safety and Inspection Service	North America	United States	2022-01-11	SRP062916	Liverpool	Livestock	Swine	PRJNA292666	68
SAL_UC9747AA_AS	Minnesota	SAL_MB5276AA	2021	Vet-LIRN Project: SDSU Veterinary & Biomedical Sciences/ DOH South Dakota		United States	2022-01-09	SRP125340	Liverpool	Livestock	Swine	PRJNA316457	68
SAL_VC0438AA_AS		SAL_MB6140AA	2022	PulseNet Next Generation Subtyping Methods Unit	North America	United States	2022-06-07	SRP040281	Liverpool			PRJNA230403	68
SAL_VC3396AA_AS	Minnesota	SAL_MB9457AA	2022	United States Department of Agriculture, Food Safety and Inspection Service		United States	2022-06-21	SRP040648	Liverpool	Poultry	Poultry	PRJNA242847	68
SAL_VC3440AA_AS		SAL_MB9501AA	2022	PulseNet Next Generation Subtyping Methods Unit	North America	United States	2022-06-21	SRP040281	Liverpool			PRJNA230403	68
SAL_VC2787AA_AS		SAL_MB9578AA	2022	S.Baker	North America	Canada	2022-07-05		Liverpool	Food			68
