# Supplementary material for: Whole-Genome Sequencing Analysis of Antimicrobial Resistance, Virulence Factors, and Genetic Diversity of Salmonella from Wenzhou, China
Source: Microorganisms. 2024 Oct 27;12(11):2166. doi: 10.3390/microorganisms12112166 (PMC11596050; doi:10.3390/microorganisms12112166)
Supplement: Supplementary file 1 [file microorganisms-12-02166-s001.zip › Table. S4.xlsx]

## Sheet: Sheet1
Table. S4. (Fig.4 Supplementary data)
ID	ST	Region	Barcode	Collection Year	Lab Contact	Continent	Country	Release Date	Project ID	Serovar	Source Niche	Source Type	Bio Project ID	HC10(cgMLST V2 + HierCC V1)	HC20(cgMLST V2 + HierCC V1)	HC50(cgMLST V2 + HierCC V1)	HC100(cgMLST V2 + HierCC V1)
SAL_IA7370AA_AS	ST32559		SAL_BA6518AA	2009	The Wellcome Trust Sanger Institute	Asia	Vietnam	2012-08-28	ERP001359	Typhimurium	Human	Human	PRJEB2973	32559	32559	32513	23441
SAL_JA7095AA_AS	ST23441		SAL_CA7992AA	2008	Food and Drug Administration - Center for Food Safety and Applied Nutrition (US)	Asia	Vietnam	2015-02-17	SRP018785	Typhimurium	Food	Invertebrate	PRJNA186035	23441	23441	23441	23441
SAL_VB9418AA_AS	ST217172		SAL_BB3193AA	2019	FDA Center for Food Safety and Applied Nutrition	Asia	Cambodia	2019-11-16	SRP018785	Typhimurium	Environment	Soil/Dust	PRJNA186035	217172	32559	32513	23441
SAL_VB9415AA_AS	ST217172		SAL_BB3196AA	2019	FDA Center for Food Safety and Applied Nutrition	Asia	Cambodia	2019-11-16	SRP018785	Typhimurium	Environment	Soil/Dust	PRJNA186035	217172	32559	32513	23441
SAL_IC3820AA_AS	ST236373	Shanghai	SAL_DB6635AA	2009	wencheng Zhang	Asia	China	2020-07-11		Typhimurium	Poultry	Poultry		236373	236373	236373	23441
SAL_TC2248AA_AS	ST296301	Zhejiang	SAL_KB9264AA	2020	jinyafang	Asia	China	2022-01-24		Typhimurium	Poultry	Poultry		296301	296301	296301	23441
SAL_UC5967AA_AS	ST307043		SAL_MB1971AA	2020	YANGZHOU UNIVERSITY	Asia	China	2022-05-12	ERP136098	Typhimurium	Wild Animal	Avian	PRJEB51470	307043	307043	296301	23441
SAL_UC5968AA_AS	ST307051		SAL_MB1972AA	2020	YANGZHOU UNIVERSITY	Asia	China	2022-05-12	ERP136098	Typhimurium	Wild Animal	Avian	PRJEB51470	307043	307043	296301	23441
SAL_UC5976AA_AS	ST307043		SAL_MB1980AA	2020	YANGZHOU UNIVERSITY	Asia	China	2022-05-12	ERP136098	Typhimurium	Wild Animal	Avian	PRJEB51470	307043	307043	296301	23441
SAL_UC5978AA_AS	ST307043		SAL_MB1982AA	2020	YANGZHOU UNIVERSITY	Asia	China	2022-05-12	ERP136098	Typhimurium	Wild Animal	Avian	PRJEB51470	307043	307043	296301	23441
SAL_UC5979AA_AS	ST307043		SAL_MB1983AA	2020	YANGZHOU UNIVERSITY	Asia	China	2022-05-12	ERP136098	Typhimurium	Wild Animal	Avian	PRJEB51470	307043	307043	296301	23441
SAL_XC6191AA_AS	ST330460	Shandong	SAL_PB0262AA	2019	Zhejiang University	Asia	China	2022-10-20	SRP403735	Typhimurium	Poultry	Poultry	PRJNA828009	307043	307043	296301	23441
SAL_XC6245AA_AS	ST330420	Shandong	SAL_PB0316AA	2019	Zhejiang University	Asia	China	2022-10-20	SRP403735	Typhimurium	Wild Animal	Avian	PRJNA828009	307043	307043	296301	23441
