# Supplementary material for: Whole-Genome Sequencing Analysis of Antimicrobial Resistance, Virulence Factors, and Genetic Diversity of Salmonella from Wenzhou, China
Source: Microorganisms. 2024 Oct 27;12(11):2166. doi: 10.3390/microorganisms12112166 (PMC11596050; doi:10.3390/microorganisms12112166)
Supplement: Supplementary file 1 [file microorganisms-12-02166-s001.zip › Table.S5.xlsx]

## Sheet: Sheet1
P5→P7'	P5-AATGATACGGCGACCACCGAGATCTACAC[i5]ACACTCTTTCCCTACACGACGCTCTTCCGATCTXXXXXXXXXXXGATCGGAAGAGCACACGTCTGAACTCCAGTCAC[i7]ATCTCGTATGCCGTCTTCTGCTTG-P7’
（5'-3'）
P5'→P7	P5'-TTACTATGCCGCTGGTGGCTCTAGATGTG[i5]TGTGAGAAAGGGATGTGCTGCGAGAAGGCTAGAXXXXXXXXXXXCTAGCCTTCTCGTGTGCAGACTTGAGGTCAGTG[i7]TAGAGCATACGGCAGAAGACGAAC-P7
（3'-5'）
(1) where the underlined portion is the anchoring sequence
(2) The blue markers are Read1 sequencing primers
(3) The green markers are Read2 sequencing primers.
